# Supplementary material for: Identification of potential autoantigens in anti-CCP-positive and anti-CCP-negative rheumatoid arthritis using citrulline-specific protein arrays
Source: Sci Rep. 2021 Aug 27;11:17300. doi: 10.1038/s41598-021-96675-z (PMC8397748; doi:10.1038/s41598-021-96675-z)
Supplement: Supplementary file 2 — Supplementary Information 2. [file 41598_2021_96675_MOESM2_ESM.xlsx]

## Sheet: Supplementary Table 1
Supplementary Table S1. All identified autoantigens comparing each group and citrullination catalyst. This list contains all autoantigens without filtering for low-intensity targets using Z-score. Criteria for inclusion: More than two-fold difference between the two groups, intra-protein CV < 15, adjusted p-value < 0.05.
PAD2 cit anti-CCP pos vs nat anti-CCP pos				PAD4 cit anti-CCP pos vs nat anti-CCP pos				PAD2 cit anti-CCP pos vs PAD4 cit anti-CCP pos				PAD2 cit anti-CCP neg vs nat anti-CCP neg				PAD4 cit anti-CCP neg vs nat anti-CCP neg				PAD2 cit anti-CCP neg vs PAD4 cit anti-CCP neg				PAD2 cit anti-CCP pos vs PAD2 cit anti-CCP neg				PAD4 cit anti-CCP pos vs PAD4 cit anti-CCP neg
Protein	p.value	BH adjusted	FC	Protein	p.value	BH adjusted	FC	Protein	p.value	BH adjusted	FC	Protein	p.value	BH adjusted	FC	Protein	p.value	BH adjusted	FC	Protein	p.value	BH adjusted	FC	Protein	p.value	BH adjusted	FC	Protein	p.value	BH adjusted	FC
ABI1	0.00166054717480925	0.00256989443720	4.97494	ABT1	0.000459230065015364	0.0006748965208	5.37044	C10orf119	4.83548960999313e-05	0.0001692421	2.73335	ABI1	0.000626734453880049	0.001033606418	3.4291	ABCF3	0.000710933276085801	0.002132799828	2.27482	CARD9	6.49834116060451e-05	0.00016955789	2.9832	ACAT2	0.00012149638307035	0.00037642182969	9.1516	ABT1	0.000127069259218257	0.0002393925217	2.40852
ABL2	0.000240988928295787	0.00074238295447	6.36285	ACAT2	1.98474508143331e-06	0.0000166453954	3.00645	NAP1L1	3.79782893043393e-05	0.0001692421	0.491439	ACSL6	4.9738299070119e-05	0.000211905878	2.83987	ABI1	0.00287830993532426	0.004593626850	2.97868	CBFA2T3	7.66700785097809e-05	0.00016955789	0.326649	ACTL7B	4.30205888188067e-06	0.00003548095333	2.24834	ACAT2	1.2476093883643e-05	0.0000485556086	12.702
ABT1	0.00393938601825206	0.00504055297611	3.34049	ACPP	0.00106575952424874	0.0013196116944	4.52518	NAP1L4	0.000161959958384346	0.0003779066	0.437234	ACTB	6.46778562100727e-05	0.000253729323	2.1471	ACSL6	0.00432261522422696	0.006295070715	2.98085	PACSIN3	9.68902217189517e-05	0.00016955789	2.48165	ADSL	5.14821152643697e-05	0.00020627141818	4.82291	ACPP	0.00222971398919624	0.0025978664013	2.26076
ACAT2	9.0856787746934e-05	0.00039444183479	2.21482	ACRBP	0.00168508153593102	0.0019376897369	4.21258	PSIP1	0.000374744938026347	0.0006558036	0.499705	ACVR2A	0.000295271005805398	0.000630347290	2.71832	ACTB	0.000286651624687999	0.001102506249	2.17714	PDPK1	1.72484945912536e-06	0.00001207395	2.80471	AFF4	0.0196602650989042	0.02067306663430	2.68077	ACRBP	0.000927975345944113	0.0012065774250	4.63854
ACRBP	0.00510849880792467	0.00616052731939	2.76653	ACTB	2.89469823274657e-08	0.0000012076521	3.67288	S100P	0.00955310880427548	0.0133743523	0.469113	ADRBK1	0.0011951134008683	0.001556692296	3.07297	ACVR2A	0.000682503729557674	0.002112822688	2.5018					AFP	0.00171248526976282	0.00241557881548	2.03269	ACTB	2.00853143112314e-07	0.0000037319810	2.37173
ACTB	0.00067203942052298	0.00138674801060	2.54309	ACTL7B	0.000106975924878044	0.0002492142843	3.70013					ADRBK2	6.96666333596866e-05	0.000265145081	3.04034	AFF4	0.0123875535609516	0.014516664329	2.47429					AK3L1	0.00178309168666083	0.00246507097718	2.05279	ACTL7B	0.000121395564474948	0.0002315359111	3.40574
ACTL7B	6.00979110422782e-06	0.00008680809373	2.32252	ACVR2A	0.000861451473587748	0.0011149238208	4.82691					AFF4	0.00103080607537665	0.001408309932	2.41439	AKT2	0.000690188744857363	0.002112822688	2.63081					ALDOA	7.46729195099299e-10	0.00000008262842	9.10679	ADD1	0.000111145738532505	0.0002187553051	4.58827
ACVR2A	0.00506974630745466	0.00612515817815	3.21362	ADD1	6.32140607951128e-05	0.0001815600194	5.31436					AKAP3	0.000185914611437354	0.000475244225	2.28594	APPL1	0.000315197367247317	0.001153161100	3.73161					ALOX15	0.00110660510465938	0.00175463612826	2.00074	ADSL	3.20328048873355e-08	0.0000008802175	6.97572
ADSL	1.20364629478019e-05	0.00012036462948	2.53093	ADSL	4.4435458271151e-08	0.0000014710475	3.32562					AKT2	0.00569398787776455	0.005880911722	2.6259	ARIH2	4.01399614943028e-06	0.000120419884	2.05972					AMOTL2	0.00448866121581991	0.00540821333989	2.66762	AFF4	5.00983811496318e-05	0.0001211207238	3.36829
AFF4	0.00974298663197574	0.01090007110290	5.70593	AFF4	0.000317651320308519	0.0005203920839	7.34716					AKT3	0.000940857720334246	0.001313347466	2.73039	ARL1	5.13756783907172e-08	0.000003853176	2.08656					ANKRD13A	0.000363365370613118	0.00075636966034	2.73771	AFP	3.77509579788498e-05	0.0001006692213	2.7942
AFP	0.00201716398580799	0.00297314419677	2.91025	AFP	0.000168876305521893	0.0003288643844	4.04064					ALOX15B	5.51013713087557e-05	0.000227641019	2.44419	ASPSCR1	0.000105595017914682	0.000738851441	2.8863					APOBEC3G	0.000530753465657124	0.00101193105815	2.12817	AHSG	1.68567165696449e-06	0.0000139360284	2.80764
AHSG	0.00138596986301274	0.00224099604716	2.7998	AHSG	3.45592022565319e-08	0.0000012076521	4.50839					ANXA1	0.000280590806196825	0.000627112785	3.22155	ATXN3	0.00030907547045002	0.001153161100	2.30978					ARHGDIG	0.0308779554320421	0.03198403144752	2.12916	AIFM2	1.68254832414119e-06	0.0000139360284	2.77938
AIFM2	0.00186144089567079	0.00282036499344	2.59232	AIFM2	2.77455245123277e-05	0.0001020580989	4.24023					APEX1	0.000101525477385249	0.000338647971	2.97522	AXL_int	0.000176505216416779	0.000945563659	2.27615					ARIH2	0.000124630724309097	0.00038271558704	2.20313	AK3L1	2.13095037842737e-06	0.0000151534249	3.76157
AK3L1	0.00145181508658449	0.00231294070167	2.94091	AK3L1	5.52911261963348e-05	0.0001672645150	4.13654					APPL1	0.00132737419846751	0.001680792716	7.24239	BACH1	0.00095946696091604	0.002456866570	2.23156					ARL1	0.00276233640664247	0.00360349899664	2.38189	AKAP3	0.000359668699323845	0.0005419735792	2.86859
AKAP3	0.000258514538342335	0.00076145950885	2.86664	AKAP3	9.59371827761114e-09	0.0000008634652	4.20128					ARAF	0.0010626183496193	0.001429641135	2.6634	BAG3	0.00375369637535721	0.005745453636	2.63362					ASCL1	3.44216197191351e-07	0.00000796286803	2.61883	ALDOA	1.99550799272886e-06	0.0000147360590	6.0074
AKT2	0.000763215513528424	0.00149373375991	4.15097	ALOX15	1.69950977187173e-07	0.0000031440931	3.53259					ARIH2	8.11537044164987e-06	0.000062733273	2.4294	BATF	2.85143082246914e-06	0.000106928656	2.48307					ATG7	0.00286365696761035	0.00370779465582	2.09336	ALOX15	0.00104368072276389	0.0013270642303	2.56404
ALOX15	0.000191749122360642	0.00062631622882	2.58718	ALOX15B	0.000145592478902874	0.0002992734289	4.22866					ARRB1	0.00147808665289342	0.001788572311	2.60142	BCL10	0.00158663066720512	0.003216143244	3.00778					ATP5B	0.000200181262107408	0.00050613547666	2.01633	ALOX15B	1.01333991863996e-05	0.0000439860432	2.86044
ALOX15B	0.00133282616875391	0.00217770106699	2.96261	ANKRD13A	5.88789094827046e-05	0.0001753558771	3.79401					ASCL1	0.000258421333748893	0.000603967574	2.07114	BTF3	0.00762179109403881	0.009688717492	2.00814					BAG4	0.000169588625147816	0.00045974416349	3.54034	ANKRD13A	3.55234589635347e-05	0.0000968654517	4.24832
AMOTL2	0.00273336701923296	0.00387550195184	2.68503	APCS	2.10586668756478e-05	0.0000849096248	4.1849					ASNA1	7.55228353572584e-06	0.000062733273	2.95389	C20orf43	0.00508008566467424	0.007055674534	3.20083					BAGE2	0.00833032257849551	0.00935476354284	2.14995	APCS	2.18519811954177e-05	0.0000699263398	3.04394
AMT	0.00441817513063117	0.00543904135400	3.3754	APOBEC3G	0.00129050826427596	0.0015550377361	3.11463					ASPSCR1	0.000764099007292819	0.001163909875	3.22337	C21orf33	0.0137857634163977	0.015906650096	2.08653					BANK1	2.4951676256982e-06	0.00002546538724	2.07676	APOBEC3G	0.00118362531779104	0.0014788897680	2.92262
ANKRD13A	7.72976750319792e-05	0.00035135306833	2.70691	APPL1	0.00277448727125766	0.0029882748178	4.51707					ATXN3	1.36424380828808e-05	0.000089996083	2.49206	C9orf86	0.000255519455219836	0.001095083380	2.09345					BCL2L14	0.00562000307971392	0.00654409754584	2.22621	ARHGDIG	9.84563945304922e-05	0.0002018180899	2.81595
APCS	0.0110949771949974	0.01222327996059	2.6437	ARHGDIG	9.66247442745227e-05	0.0002347400992	4.39306					AXL_int	0.000438400589395904	0.000832704153	2.46833	CAMK1G	0.00139504622428411	0.002952533569	2.38298					BID	0.000813940553946915	0.00140516105582	2.34615	ARIH2	3.96528852972381e-05	0.0001042925202	3.12278
APOBEC3G	0.000412965570387716	0.00097966284946	2.1509	ARIH2	8.72705094183091e-06	0.0000468261195	4.06505					BACH1	1.91894276623628e-05	0.000110541914	2.28216	CAMKV	0.00266388386278699	0.004439806438	2.75625					BRD3	0.00185687400886819	0.00255688603602	2.71132	ARL1	5.02566892054237e-05	0.0001211207238	2.98442
APPL1	4.64227281199361e-07	0.00001885923330	3.87147	ARL1	2.81228316499522e-07	0.0000043144539	3.70719					BAD	4.54927652081404e-05	0.000197941925	3.24687	CASP7	0.00238806007774579	0.004349647059	2.94843					BRSK2	0.00251364581303761	0.00331648325903	2.95513	ASCL1	3.67987560170575e-08	0.0000009215688	3.70563
ARHGDIG	0.0181220394047276	0.01918871692742	2.9953	ASCL1	3.05498545422573e-06	0.0000240071235	3.62128					BAG3	4.40478409003866e-07	0.000012010378	2.7393	CASS4	0.000242591586384631	0.001078765010	2.38262					BTF3	7.51006393813636e-07	0.00001302996093	2.96469	ASNA1	1.4294347983223e-06	0.0000128649132	2.61151
ARIH2	8.98049774740565e-05	0.00039441375242	3.38263	ASNA1	8.78455024897911e-06	0.0000468261195	4.08861					BAG4	1.8866025446389e-07	0.000007716204	2.38478	CBFA2T3	0.000272596351860495	0.001102506249	2.87392					C10orf119	3.46154203963875e-05	0.00016269815766	6.70622	ATG7	1.64474454932813e-07	0.0000032668030	3.10176
ARL1	0.00115341685162526	0.00195541355879	2.61818	ASPSCR1	0.000159878105243517	0.0003212885885	6.43306					BATF	6.51383346823424e-05	0.000253729323	2.5727	CD96	0.000185783080336085	0.000960946967	2.42598					C19orf50	0.000906610928326091	0.00152715530160	3.21919	ATP5B	0.00014170107329665	0.0002624431454	3.18864
ASCL1	2.41082044046537e-05	0.00017838597881	2.74097	ATG7	5.34564088925718e-08	0.0000016011467	3.74891					BCL10	2.38276521079908e-06	0.000027844313	2.63105	CDK7	0.000810891862468581	0.002294976969	3.01871					C1D	0.00564316114386528	0.00654908667867	2.38132	AXL_int	6.54385975678208e-07	0.0000084566959	2.1894
ASNA1	0.00250490323686027	0.00360218385832	2.72812	ATP5B	0.000135130936657018	0.0002833245305	4.36692					BCL2A1	0.00046841181563952	0.000859105079	2.92761	CDKN1A	2.90678478554212e-05	0.000363348098	2.79131					C1orf174	0.000172601232589184	0.00046078452338	3.75691	BACH1	0.000215640049935264	0.0003610717115	2.57492
ATF5	0.000285427205399654	0.00079625615240	4.70284	ATXN3	5.51764604152157e-05	0.0001672645150	3.67961					BIRC3	0.00170257618962397	0.002006782886	3.03219	CDKN2D	0.000632839589961145	0.002019700819	2.35236					C21orf2	6.14559395964782e-06	0.00004635915443	3.89489	BAD	5.15700756884787e-05	0.0001232546207	4.20141
ATG7	0.00110570077382292	0.00192167246787	2.60501	AXL_int	4.88882816324125e-07	0.0000064064019	4.09094					BMX	0.000453037029016252	0.000834649301	3.2876	CEACAM1	6.5820867017461e-06	0.000164552168	2.19262					C21orf33	0.0084596024602239	0.00946929694741	2.11641	BAG4	1.96034757199634e-06	0.0000146644182	5.12057
ATP5B	5.97405952036613e-05	0.00029642280063	3.01552	BACH1	0.000214234396992209	0.0003917251038	4.93685					BRD3	0.00306748787906047	0.003327858203	2.09569	CLK1	0.00369868158827968	0.005719610704	2.91242					CALM3	0.000349309632791349	0.00074821260851	2.18273	BAGE2	8.091127851797e-05	0.0001730366818	3.10435
AXL_int	6.60005840934136e-05	0.00031778059008	3.47314	BAD	6.58576083707304e-05	0.0001859845664	9.38009					C20orf43	0.000285621268779872	0.000627853027	3.55398	CSNK1G1	0.00809287664121518	0.010116095802	3.81148					CALML4	0.011536282888097	0.01247068586346	2.22888	BATF	0.000210244475496292	0.0003582864434	2.79149
BACH1	0.0180974799775482	0.01918871692742	3.61846	BAG3	4.41292775315368e-05	0.0001438202879	6.30339					C21orf33	1.58813630343482e-05	0.000096947425	2.07815	CSNK1G2	0.0105698317659884	0.012786086814	2.70714					CAMK1G	0.000458425668262022	0.00092484713306	2.10926	BCKDK	0.0031310582858724	0.0035293338017	2.71826
BAG3	6.16048566801122e-05	0.00030107636723	4.83767	BAG4	1.45192914608989e-06	0.0000138373247	6.44427					C6orf106	5.93543888810525e-06	0.000050574886	2.40608	CT47A1	0.00263413294715628	0.004439806438	2.17377					CAMK2A	0.000884589751733137	0.00150150502598	2.59128	BCL2L14	7.48879596844913e-06	0.0000370482554	3.89513
BAG4	8.67395013369149e-05	0.00038814703805	5.49436	BAGE2	5.91024577954334e-05	0.0001753558771	3.40707					C9orf86	0.0062964694696237	0.006482524616	2.18739	DCBLD2	0.00410672624808522	0.006099098388	2.07907					CAMK2B	1.11414938064735e-07	0.00000351463486	3.20814	BID	0.00051521486593644	0.0007273621637	4.54444
BAGE2	0.007981383403012	0.00906975386706	2.15859	BATF	0.000127961197968749	0.0002747016844	4.69582					CAB39L	0.000659385274212451	0.001075319603	2.06417	DDIT3	0.00951323069247638	0.011793261189	3.36091					CAMK2G	3.60978626047934e-06	0.00003368409439	3.70179	BLZF1	0.000474268489320022	0.0006766108289	3.90496
BANK1	4.48291489456079e-07	0.00001885923330	7.00915	BCKDK	0.00306976463860217	0.0032782376192	4.59929					CABC1	0.00115767035181715	0.001527377980	2.67464	DDX55	0.00500717344277547	0.007019402023	2.62771					CAMKK1	0.00162870836450993	0.00235326624255	2.4745	BMP7	0.000218110243830482	0.0003641492767	2.27587
BATF	1.81955281133995e-05	0.00015711413386	3.20233	BCL10	0.0273497037629226	0.0279268890696	4.94031					CAMK1G	0.0101390431060821	0.010289996601	2.12573	DEK	0.000175157903992033	0.000945563659	2.70406					CAMKK2	5.63770003091535e-05	0.00021736465675	4.28616	BMX	0.00285696984812101	0.0032457882298	2.12705
BCKDK	0.000524950314622661	0.00119282115143	3.11222	BCL2L14	5.87352224298925e-07	0.0000073888910	3.99356					CAMKV	0.000103566033667806	0.000338868062	2.78787	DNMT3L	0.0102381944228141	0.012485602955	2.05345					CARHSP1	0.000160088992137881	0.00044088000216	12.4734	BRD3	0.00142693230029909	0.0017267079936	4.4206
BCL2L14	0.00194259018817664	0.00290362873138	2.61691	BID	0.000165767299037186	0.0003287643646	4.84938					CARD9	0.000341257107505585	0.000704919985	4.41515	EEF1D	0.0106818044657598	0.012818165359	2.06108					CASS4	9.74227017980254e-05	0.00031301553263	4.53913	BRSK2	0.000111276570130845	0.0002187553051	3.18185
BID	0.000147838907251785	0.00054291124132	3.86037	BLZF1	0.00118169335015823	0.0014376888148	4.88414					CASP7	0.000522383328901938	0.000905316871	3.05902	EFS	0.00173059049908429	0.003371280193	3.31055					CBFA2T3	4.39677519688934e-06	0.00003548095333	2.62557	BTF3	0.000693303224959986	0.0009379958173	4.02233
BLZF1	0.00126432231472243	0.00210181458969	3.06551	BMP7	0.000300606982707498	0.0005015432152	4.84498					CASS4	1.57258772988095e-06	0.000020099637	3.69648	ELMOD1	0.000266222660800379	0.001102506249	2.27074					CBLC	0.00053803177971662	0.00102020233640	3.583	C10orf119	7.61089779641638e-05	0.0001669640592	2.24633
BMX	0.000813066982515193	0.00155439276069	4.03734	BMX	0.00195755160872523	0.0022031050172	5.42477					CBFB	0.000693670744433443	0.001086947480	3.4292	EPS15	0.00265281126505285	0.004439806438	2.51681					CCM2	3.46964370796796e-05	0.00016269815766	3.13012	C19orf50	4.82201177492341e-05	0.0001186956745	5.08146
BRD3	0.0027426629197605	0.00387550195184	3.13081	BRD3	0.00278847097745664	0.0029982021279	4.43241					CCM2	0.00168259028409725	0.001994722974	2.20017	ETV4	5.59134127005391e-05	0.000569685423	2.51884					CCNH	7.86112983482083e-05	0.00027553657098	2.44055	C1D	6.80371440088951e-07	0.0000084566959	4.04493
BRSK2	0.00147502586823701	0.00234417314023	9.90396	BRSK2	0.000426326336479599	0.0006415293436	11.3283					CCNB1	0.00066254410722068	0.001075319603	2.67894	FADD	0.00127464312423889	0.002896916191	2.46391					CDC2L6	0.0059298421781245	0.00681342793314	2.27401	C1orf174	0.000420123656732676	0.0006189033920	6.92852
BTF3	5.71410477024841e-05	0.00028792000780	2.90971	BTF3	0.000444521194197213	0.0006619695804	4.2527					CCND1	4.37685675865792e-08	0.000002709165	2.57567	FEN1	0.00295497155865932	0.004665744566	3.20991					CDH19	0.00104440395412072	0.00170144681728	2.1496	C21orf2	3.20912639845302e-08	0.0000008802175	4.37216
C10orf119	1.01492070893014e-05	0.00010640297755	11.8835	C10orf119	1.10507598601762e-05	0.0000543041246	4.3476					CCND2	0.000768576101742065	0.001163909875	2.26741	FLCN	0.00274208521871218	0.004519920690	2.0466					CDK14	5.03741668737528e-05	0.00020564512830	3.17395	C21orf33	0.00515285914231842	0.0056319674876	3.25499
C19orf50	0.00130974938289376	0.00214984115879	2.96391	C19orf50	0.000115313228677017	0.0002599714009	4.3977					CCRK	0.00278263756430865	0.003052012582	2.57183	FLT1	0.000126802836862897	0.000826975023	2.72175					CDKN2A	4.75966840617481e-05	0.00020390184407	3.0369	C6orf106	0.00179518891366971	0.0021364231700	3.40948
C1D	0.0042393548647719	0.00527595977497	2.5319	C1D	4.25528381280854e-07	0.0000058186381	4.37297					CD96	1.06041684959673e-06	0.000015686343	2.78695	GADD45G	0.000999125738577986	0.002456866570	2.39183					CEACAM8	0.000153830941888446	0.00043945592133	2.77926	C9orf86	3.59882060320398e-05	0.0000968654517	2.92222
C1orf174	9.92209454326917e-05	0.00041078735370	4.47359	C1orf174	0.000726798003246728	0.0009714238537	6.57695					CDC2	0.00173172446966273	0.002023643737	2.81227	GAS7	0.028473965743097	0.032113495199	2.10518					CITED1	1.42874634767582e-05	0.00008468632583	4.32948	C9orf96	9.36267089794718e-05	0.0001953948709	2.40164
C20orf43	0.000389408811821346	0.00094095066053	4.64476	C20orf43	0.00132667525937599	0.0015864614794	7.35861					CDC20	1.49482020229705e-05	0.000095528354	2.92777	GNG3	0.00461372666294051	0.006649890621	2.27036					CKMT2	0.0109358886275268	0.01189577853841	3.30181	CA1	0.00483015083889085	0.0052892906525	3.45828
C21orf2	5.32663967760101e-06	0.00007868899524	2.37916	C21orf2	2.99186708658929e-08	0.0000012076521	3.00654					CDC25C	0.000398879520723057	0.000791950116	3.05649	GRB7	0.0025895242672233	0.004439806438	2.27109					CNN1	0.000475296290261531	0.00093708984500	5.8408	CA9	1.2082623886603e-05	0.0000479971818	2.60415
C21orf33	0.00313698488298124	0.00420270767188	2.88183	C21orf33	0.0048075717662377	0.0050315518152	4.45006					CDC42	0.00241912347363521	0.002695971392	2.41674	GSK3B	0.000286132206371875	0.001102506249	2.18736					COMMD3	0.000304663146923808	0.00067336377059	5.95562	CAB39L	0.00157926791509545	0.0018911815366	2.79413
C6orf106	0.0191388353662959	0.02016246837616	2.78009	C6orf106	0.00205264297999565	0.0022811173753	4.76391					CDH19	0.000671135972318594	0.001084757999	2.15033	GSTT1	5.69685423336704e-05	0.000569685423	4.57355					COPS6	0.000726839860580406	0.00130680534519	4.65816	CABYR	0.000312110140644318	0.0004832673145	2.97678
C9orf86	0.000154315930000187	0.00056036510894	3.01325	C9orf86	0.000178647045939244	0.0003425883899	4.46496					CDK4	8.55145557708119e-05	0.000304196272	3.38166	HCLS1	0.000583037493048776	0.001901209216	2.8086					CPXCR1	0.00147044385991791	0.00215292835186	2.43665	CAGE1	0.000396721428378849	0.0005904691027	2.48747
C9orf96	0.00319417728217502	0.00424583892314	2.80485	C9orf96	0.000284670056490449	0.0004826346780	4.53968					CDK5	3.63115979562422e-08	0.000002709165	3.09049	HES6	0.00201192369368848	0.003725784618	2.52678					CRADD	0.0259397355440797	0.02703029499638	2.67263	CALM3	0.00106412824835867	0.0013471162001	2.96569
CA1	0.00524540281890603	0.00629741891179	3.2509	CA1	0.000474029709681739	0.0006917974185	4.42233					CDK7	6.63428998480956e-05	0.000255983453	2.67935	HIPK4	0.00150194340619958	0.003086185081	2.70353					CRISP2	0.00196905138209117	0.00265860244975	2.97032	CALML4	8.62869526352201e-06	0.0000407387580	3.62684
CAB39L	0.00740270658241021	0.00850134148157	2.77945	CA9	2.49872661087301e-05	0.0000977604703	5.38158					CDKN1A	0.000717892551328674	0.001107992655	3.07427	IGHG1	0.0028786728262312	0.004593626850	2.75257					CRYAB	2.00699333485687e-05	0.00010714256726	5.99542	CAMK1G	1.24827932190519e-06	0.0000117870310	2.59663
CABYR	0.0426088426272267	0.04382238561345	3.21402	CAB39L	0.00261077272081566	0.0028328244824	4.26252					CDKN2A	0.000195189958350495	0.000492794401	2.00054	IKBKB	0.000553710451502048	0.001887649266	2.40981					CT45A1	1.13000306577183e-05	0.00007540597381	2.20412	CAMK2A	0.000177137879721654	0.0003120226872	4.41737
CAGE1	0.000554479874149833	0.00122173531592	2.4224	CABYR	0.00107535479444743	0.0013288765535	4.21565					CDKN2B	7.24041269207903e-07	0.000014043907	2.48588	IKZF1	0.000169047585448608	0.000945563659	3.75698					CT47A1	2.58972616870538e-05	0.00013023695370	0.414172	CAMK2B	1.15328880015462e-05	0.0000467812922	4.07469
CALM3	5.95550483257889e-05	0.00029642280063	3.27341	CAGE1	0.00108529933144349	0.0013385358421	3.62275					CDKN2C	7.83144753954644e-06	0.000062733273	3.23994	IL1RN	0.00123519261476986	0.002850444496	2.6146					CTAG1A	1.47626367064723e-05	0.00008468632583	4.6065	CAMK2G	6.78849713207951e-07	0.0000084566959	4.83053
CALML4	0.00341810143972228	0.00448841603196	2.88361	CALM3	0.000618296870666605	0.0008548156945	4.6783					CDKN2D	0.00205878295681066	0.002326083506	2.01749	IRF5	0.000238496847155932	0.001078765010	2.72567					CTAG2	1.95532668135136e-05	0.00010714256726	3.52402	CAMKK1	0.00028015632383449	0.0004474543860	2.81347
CAMK1G	0.000875962060969703	0.00164559346714	3.01157	CALML4	3.7994999046176e-06	0.0000262624774	4.18967					CHN1	0.00312837607950753	0.003367120570	2.93689	KCMF1	7.88164314158879e-05	0.000656803595	2.07105					CTBP2	9.59860684796471e-05	0.00031301553263	2.3411	CAMKK2	0.00011455577430254	0.0002220836987	4.6152
CAMK2A	0.00112915515821549	0.00194533874487	2.44239	CAMK1G	6.24777491627613e-06	0.0000360536736	4.1561					CIDEB	0.00391015102709608	0.004143139301	2.57082	KIAA0101	0.000330216447671468	0.001179344456	2.88954					CTTN	0.0013939974006524	0.00205837062990	2.57502	CARD9	9.32172551854666e-06	0.0000429545112	4.18731
CAMK2B	4.21936604762681e-06	0.00006689238856	2.18035	CAMK2A	9.62961276884255e-06	0.0000496477576	3.20378					CLK1	5.26673338637532e-06	0.000045831786	3.88566	LCK	0.0010740088268061	0.002598408452	3.12913					CXorf48	1.39695811766152e-05	0.00008468632583	5.51592	CARHSP1	0.000213513115601634	0.0003585526373	13.2832
CAMK2D	0.00195659905283797	0.00290362873138	3.28653	CAMK2B	1.00978702623663e-05	0.0000516387024	2.82014					CLK3	0.000474707097371905	0.000862912013	2.94939	LIMS1	0.000423796398618152	0.001478359530	3.34995					DCDC2	0.00186735778619318	0.00256115870280	2.31404	CASP1	0.000192806971816805	0.0003325054364	3.20829
CAMK2G	1.76412003834802e-06	0.00004203979234	2.38784	CAMK2G	3.96227656730007e-06	0.0000267986232	3.40052					CSNK1D	0.00144982575827591	0.001764817664	2.98743	LRRFIP2	7.45214048757801e-05	0.000656803595	2.14728					DCLK1	0.0118761788662689	0.01279824244284	2.32951	CASP3	1.04486909694311e-05	0.0000445810815	2.59525
CAMKK1	0.000831262360084621	0.00157988460250	3.12834	CAMKK1	0.000154874447678711	0.0003152622252	3.50985					CSNK1G1	0.000919911881626964	0.001302739583	5.06919	LUZP4	5.48914694506131e-05	0.000569685423	2.54563					DDX53	0.00549347047415574	0.00643998058964	2.57705	CASP6	0.000396026361298853	0.0005904691027	2.90278
CAMKK2	0.000257356958357471	0.00076145950885	3.18173	CAMKK2	0.00106237452392517	0.0013196035747	3.55117					CSNK1G2	0.000119009883848764	0.000357904724	3.25908	MAGEB1	0.000809567999107886	0.002294976969	3.31305					DFFA	0.00176779707519504	0.00245370234037	2.58935	CASS4	3.28687983778089e-05	0.0000932631915	4.74096
CARD9	0.000390901299437126	0.00094105868383	2.85584	CARD9	6.84239171134347e-05	0.0001893256163	3.92894					CT45A1	0.00103299017004092	0.001408309932	2.39735	MAGEB2	0.00491212244487228	0.006951116667	2.31341					DMRTB1	4.15089222891338e-05	0.00018551690628	4.78368	CBLC	5.48017975032742e-05	0.0001288401443	7.30037
CARHSP1	4.9680286875768e-05	0.00026042085862	2.2068	CARHSP1	0.00010184899193799	0.0002408384057	3.14087					CT47A1	4.81330210753602e-06	0.000042796534	4.12547	MAGEB4	0.00131226180797781	0.002937899570	3.62174					DNAJA2	0.00993776831452191	0.01101727030396	2.00284	CCM2	0.000188799604734104	0.0003275293237	5.1461
CASP1	0.00314528518991985	0.00420270767188	2.29959	CASP1	1.25381601008255e-05	0.0000580620826	3.92309					CT62	0.00283299218963024	0.003098111780	2.05206	MAGEC2	0.0128036874429303	0.014888008655	2.40835					DUSP18	6.5228248014203e-05	0.00023722384607	2.11205	CCND1	0.00340819760259273	0.0038118870274	3.0458
CASP3	0.00254261410053009	0.00364834252835	3.59816	CASP3	1.90291768486452e-05	0.0000784018679	5.08928					CTNNB1	0.00098503087615762	0.001365686876	3.33967	MAP2K5	0.00243580235299461	0.004349647059	2.46537					DUSP6	7.98309428887149e-08	0.00000307792635	4.86289	CCND2	5.5225789335959e-05	0.0001293091653	2.93953
CASP6	0.000915167037811413	0.00168993913232	2.96756	CASP6	0.000252262878066871	0.0004347215077	4.39374					DBNL	0.0166101026017541	0.016732837350	3.338	MAP4	0.000567144506819977	0.001890481689	2.96682					DYNC1LI2	3.7463439396936e-06	0.00003368409439	3.42196	CCNH	0.000104003192828981	0.0002087311466	3.54527
CASP7	0.00259762314427916	0.00371600470590	4.27585	CASS4	6.76308715480657e-05	0.0001893256163	10.3714					DCBLD2	0.0036201744537016	0.003865930422	2.54703	MLLT11	0.000925383593921988	0.002435219984	2.42224					E6	1.37821348357798e-06	0.00001708000281	7.04744	CCT3	0.000431832201401	0.0006297950806	2.95354
CASS4	7.31403726238059e-05	0.00033958030147	15.4055	CBFA2T3	0.0017455497241173	0.0019890412617	4.28713					DCDC2	7.80540829440591e-05	0.000285036785	2.30851	MLLT6	0.00112742071773864	0.002662050765	2.91043					EAPP	3.92894083948855e-05	0.00018177899617	2.15888	CD276	0.00112329809139212	0.0014127067700	3.73265
CBFA2T3	2.64079529826491e-05	0.00018862823559	3.33998	CBLC	0.0014748791858973	0.0017372640598	3.1736					DCLK2	1.21331559772191e-06	0.000016541536	3.04382	MNAT1	0.000922740608547842	0.002435219984	3.05535					EEF1D	6.78663038600828e-05	0.00024277945814	2.99028	CD5L	0.000514330000720635	0.0007273621637	2.28099
CCM2	2.41060654968423e-05	0.00017838597881	3.29145	CCM2	8.84924276067575e-05	0.0002250968910	4.26899					DDIT3	8.55319590479635e-05	0.000304196272	3.17691	NAP1L3	0.00163413693539778	0.003232534919	2.79715					EEF1G	8.94863078733355e-05	0.00030744305774	6.09288	CDC25C	0.000332990383763005	0.0005074139181	2.35405
CCND1	0.00572031333231002	0.00674376772716	3.074	CCND1	0.00241185980890296	0.0026429613585	4.52633					DDR1_ext	0.00250496872073699	0.002770741427	2.37816	NCK1	0.00310766059030536	0.004855719672	3.13422					ELF1	0.00114219465912849	0.00177731635299	2.17239	CDC2L1	0.000166774049793762	0.0002974051167	2.28463
CCND2	0.00485898307715913	0.00590343738346	2.64236	CCND2	0.000326200283867994	0.0005315543486	3.92304					DDR1_int	0.000695840499778175	0.001086947480	2.71653	NFIB	0.00198856118137722	0.003725784618	2.69817					ELF2	0.000201287307721051	0.00050613547666	2.20659	CDC2L6	0.00143414431116017	0.0017317969040	3.8777
CCNH	0.000337382181609231	0.00085770672792	3.50761	CCNH	1.91395033486288e-06	0.0000162685778	5.14803					DDX53	0.000354987240820724	0.000722975588	2.47112	NFYB	0.00752110903947228	0.009642447487	3.21521					ELK1	0.00128138969984395	0.00194166910850	2.33414	CDH19	0.000211792590668542	0.0003585526373	3.30778
CCRK	2.93281325649905e-05	0.00019476898141	3.47379	CCT3	0.00114406298359217	0.0013973118770	4.2804					DDX55	9.2744787352566e-06	0.000067112464	3.05589	NME4	0.00192994419964325	0.003664451012	2.06464					ELL3	4.20130849742242e-05	0.00018551690628	2.41025	CDK14	0.000117124456615104	0.0002256310602	2.62524
CCT3	0.00165245157095599	0.00256346902416	3.00739	CD276	0.000455652700440801	0.0006712073737	4.59315					DEK	0.000701158648765753	0.001086947480	3.06628	PDCL3	0.00145285525153514	0.003026781774	2.207					ENO2	0.00458940921233319	0.00551046711654	5.26036	CDK2	0.0039024864363624	0.0043061919298	2.33703
CD276	9.99767934489719e-06	0.00010640297755	2.71485	CD5L	0.000261296862520681	0.0004478357671	4.09761					DLX3	6.82463841112668e-09	0.000001399801	3.12545	PDE4A	0.00465492343475969	0.006649890621	2.28833					EPCAM	0.000182108336220527	0.00048237856999	2.69496	CDK3	0.00583804593755587	0.0062620381006	3.10041
CD5L	0.00330102044485993	0.00435225819302	2.74029	CD96	0.000155671666522479	0.0003158628330	4.2159					DNMT3L	0.000547436616902358	0.000929052184	2.17849	PDK2	1.18317968514786e-06	0.000059158984	2.17978					EPHA10	0.00130381909449145	0.00195522377858	2.45253	CDK7	0.00350829097006341	0.0039162317805	2.22697
CD96	8.71837962399459e-05	0.00038814703805	3.32127	CDC2	0.0400880848121939	0.0405392368921	7.83668					DPF2	0.000701599351135029	0.001086947480	2.84613	PHLDA1	0.00537044027591564	0.007323327649	2.74614					ESRRG	3.25187403630285e-05	0.00015892961839	7.25871	CDKN2A	0.00135447405876049	0.0016529174954	4.35231
CDC25C	0.0020306970970356	0.00298631926035	4.01266	CDC25C	3.31990403241272e-06	0.0000245672898	4.94312					DUSP18	0.000108627470062877	0.000341758733	2.02638	PMF1	6.17286638551614e-05	0.000578706224	2.06858					ETS2	9.53879298346346e-08	0.00000330996117	3.80967	CDKN2B	9.44359125650988e-05	0.0001954058161	2.75248
CDC2L6	0.00297447749920519	0.00409143313182	4.61948	CDC2L1	0.000359354541637399	0.0005624556599	4.88933					DUSP4	0.00069542424437983	0.001086947480	2.1572	PPARD	0.00250222300790664	0.004415687661	2.27318					ETV4	0.000488209358493843	0.00095173397414	2.7242	CDKN2D	4.80122066439146e-05	0.0001186956745	2.23214
CDC42	0.0166643992098202	0.01778630457534	4.38084	CDC2L6	0.000134962481248281	0.0002833245305	5.02924					DVL2	0.000182212579403611	0.000468710346	3.00404	PPP2R1B	0.000244520068938723	0.001078765010	2.41762					EXOSC4	5.32232098564579e-06	0.00004104100849	2.66712	CEACAM8	3.24931429461208e-06	0.0000201247853	5.21537
CDH19	0.00085438283296058	0.00161438616693	2.88242	CDC42	0.00371256420709494	0.0039247107332	6.02957					EAPP	0.000924316603251144	0.001302739583	2.4331	PQBP1	0.0058832723146718	0.007950367993	2.29344					FAF1	0.00125183042960416	0.00191359100913	2.15653	CEP55	0.000347517634693191	0.0005253809910	2.09468
CDK14	0.000249802809901045	0.00075521779738	8.32658	CDH19	0.000840013815856334	0.0010916708475	3.90038					EEF1D	0.000118920569614357	0.000357904724	2.04169	PRCC	0.000997325321048292	0.002456866570	3.05872					FAM133A	0.00239535849843245	0.00319688230368	3.02516	CHN1	0.0012321862565586	0.0015263210404	2.88641
CDKN1A	0.000857082809079269	0.00161479369827	4.27489	CDK14	0.000436903971506438	0.0006543157097	7.38047					EFS	0.000327601890885434	0.000687123966	3.15869	PRKRA	2.60787495674018e-05	0.000355619312	2.28304					FAM50B	0.000779540321629436	0.00138008103231	2.03918	CITED1	2.67287404999695e-06	0.0000182107559	6.83606
CDKN2A	2.06718278390656e-05	0.00016795860119	3.57261	CDK2	0.0025461939905653	0.0027747732882	4.91527					EGFR_ext	0.00122681978390209	0.001589851020	2.89652	PTPN20A	0.00181811108538877	0.003496367472	5.48625					FGFR1_ext	5.70371755409772e-05	0.00021749340563	2.2497	CKMT2	1.85522666661219e-07	0.0000035620352	3.95758
CDKN2B	0.00241436184830629	0.00347967893880	3.4308	CDK3	0.000125569274666329	0.0002732978331	4.76626					EGFR_int	0.00156194473461926	0.001867939756	2.77314	RAD51L3	8.30547855622024e-06	0.000177974540	2.18307					FHOD2	0.000640505675459398	0.00117126975488	3.37982	CNN1	4.80165632927409e-07	0.0000072783001	7.84418
CDKN2D	6.24346449550774e-05	0.00030285462105	3.03868	CDK7	0.00163110807584561	0.0018790604024	5.38738					EHF	1.42508909532353e-05	0.000092517689	2.61126	RAF1	0.00137695360715048	0.002952533569	2.81501					FKBP5	0.00191417220902361	0.00259460061145	2.69958	COMMD3	1.74195675675723e-06	0.0000139360284	9.67155
CEACAM1	0.0146329302356016	0.01574735869725	2.02275	CDKN1A	0.00261409455975071	0.0028328244824	6.57358					EIF4E	6.42502084043188e-05	0.000253729323	3.19765	RBPJ	0.000108364878060335	0.000738851441	2.01446					FOXA3	0.00213557703739422	0.00287226834099	2.26277	COPS6	0.00049419342801681	0.0007028528754	7.04977
CEACAM8	9.10250387982342e-05	0.00039444183479	2.79137	CDKN2A	0.000508539217585476	0.0007353360181	4.56419					ELF1	0.000250650553330854	0.000592578476	2.40797	RCAN1	2.37051298073877e-05	0.000355576947	2.52185					FOXI1	0.0229613446869912	0.02407125862956	2.28575	CPXCR1	8.74591481299958e-05	0.0001840011251	2.5666
CEP55	0.000200848687037125	0.00064629528007	2.00958	CDKN2B	0.000362884524159654	0.0005663880042	4.42236					ELF4	0.000926956315265105	0.001302739583	2.99217	RIPK3	1.39951404593097e-08	0.000002099271	2.8832					FOXN2	0.00737200612585191	0.00833252809665	2.42168	CRADD	0.00957285788022307	0.0100619820055	2.80636
CHN1	0.0062979616948781	0.00734950646620	3.46769	CDKN2D	4.58378537269878e-05	0.0001471020918	4.44269					ELL3	0.000138211080532262	0.000393146144	2.57458	RPL22	0.000912472064764577	0.002435219984	2.89062					FOXR2	4.93667424318088e-05	0.00020534086317	5.92566	CRISP2	7.66546024112821e-05	0.0001669640592	4.20479
CITED1	8.45598283837468e-06	0.00009814980080	2.77487	CEACAM8	3.27338633436579e-05	0.0001190150292	3.49496					ELMOD1	7.89245294101934e-07	0.000014043907	2.26386	RPS6KA1	0.011887269031142	0.014040081533	3.30415					FTH1	2.9303993424815e-05	0.00014526408169	2.96738	CRYAB	6.57039439458738e-10	0.0000001892274	4.2654
CKMT2	0.0144663896437417	0.01561985592763	2.49509	CEP55	0.000171855140923827	0.0003326057958	2.73578					ENO1	0.00101168403080533	0.001388519358	2.36153	RPS6KA2	0.00163781769244482	0.003232534919	2.55453					FTHL17	0.00142133587272798	0.00208984554168	4.53076	CT45A1	0.000154839283339451	0.0002800171156	6.14768
CLK1	0.0199839962477367	0.02098481027630	3.58515	CHN1	0.00195305020559893	0.0022031050172	4.95015					EPS15	0.000111057249226896	0.000346735992	3.21907	RPS6KB1	0.000147400499834125	0.000884402999	13.3754					GAGE1	6.5394979730266e-05	0.00023722384607	3.52111	CT62	0.00164428589284331	0.0019608875244	3.57385
CMPK1	0.00512845072641361	0.00617313513365	3.45459	CITED1	7.15305545910526e-05	0.0001946676437	4.05117					ERBB3_int	0.00089523543530347	0.001284741379	4.04741	RRAGC	0.00256761785400403	0.004439806438	2.39437					GFAP	0.0107397051953436	0.01175608108134	2.04534	CTAG1A	8.40864521531589e-07	0.0000094968228	4.82572
CNN1	0.000686043308493892	0.00140228978151	3.28023	CKMT2	1.54825285906138e-07	0.0000030863976	3.83663					ETS2	0.000237830256357551	0.000568845467	2.12473	RUNX1T1	0.00242440933643575	0.004349647059	2.00203					GGPS1	0.0039472538904082	0.00487436690381	6.39935	CTAG2	5.02331789742928e-05	0.0001211207238	4.08217
CNOT2	0.000316105663109907	0.00083269340794	4.97674	CLK1	0.00240328445643707	0.0026403520176	5.69538					ETV4	1.62496791282889e-05	0.000097737041	2.35109	SCEL	0.00639634112975488	0.008490718314	2.76984					GK	0.00113276423577592	0.00177058193610	2.94064	CTBP2	0.00293772541121191	0.0033309642458	2.86521
COMMD3	0.000331474782800747	0.00085770672792	2.95282	CLK3	0.0311653332936813	0.0316177332931	7.71879					ETV7	0.000208534469963516	0.000513798784	2.04723	SDCCAG8	0.00021702475463374	0.001050119780	2.49536					GMEB2	0.000225305437514602	0.00053917921943	2.50284	CTNNB1	0.000693726073186502	0.0009379958173	2.42541
COPS6	0.000779925405333815	0.00151781890260	3.00796	CNN1	5.36847862002361e-06	0.0000336751812	4.57546					FAM50B	0.00162489328370084	0.001931922538	2.51269	SEPT9a	0.00630440500135998	0.008443399555	2.68514					GNAO1	2.34590506613309e-07	0.00000581449327	3.28447	CTNNBL1	0.00138372178501545	0.0016836304634	2.75664
CPXCR1	0.000634179039636042	0.00133836485637	3.64724	COMMD3	5.06744605303723e-05	0.0001577932459	3.81779					FAS	0.000111913821015452	0.000346763279	3.11063	SGK3	0.00795259770625919	0.010024282823	2.07619					GOT1	0.00126657122943542	0.00192763252901	4.32582	CTSD	1.7802699637977e-06	0.0000140422079	2.87898
CRADD	0.0388143811661875	0.04004658374289	2.06233	COPS6	0.000560603998563533	0.0007848388373	4.01756					FATE1	0.0013997511943472	0.001734843147	3.35116	SH3GL1	0.00426025790395825	0.006265085153	2.2612					GPA33	1.87531738366772e-05	0.00010495727938	2.41011	CTSE	5.43300632092018e-05	0.0001282545754	2.58763
CRISP2	0.00413237229295096	0.00521240248685	2.0271	CPXCR1	0.000414154783561246	0.0006277189370	4.9081					FEN1	0.000267031017385984	0.000611764568	3.12574	SKAP1	0.000885820313692009	0.002435219984	2.8257					GRAP2	0.000217533840683542	0.00052419612998	2.06154	CTTN	0.000555426309329248	0.0007765183354	3.96355
CRYAB	3.44150224391886e-06	0.00006013143750	2.20823	CRADD	0.00698860632461187	0.0072419001288	2.76104					FES	0.00310171014054007	0.003356083194	3.32945	SMAD2	0.00139753255582044	0.002952533569	2.61366					GSK3B	0.00482853094315338	0.00577758702508	2.56088	CXorf48	3.66911478778827e-08	0.0000009215688	5.9061
CSNK1G1	9.2978197043409e-06	0.00010243360691	4.68223	CRISP2	2.55855253870595e-06	0.0000206324301	2.78509					FGF1	0.00136161758397677	0.001703062972	3.24412	SPACA3	0.00713806971358204	0.009392196992	2.86661					HAGHL	0.00056027262517481	0.00105088973479	2.51682	DAPK2	0.000104899482479238	0.0002097989650	2.84198
CSNK1G2	2.31024927986675e-06	0.00004841414969	4.56423	CRYAB	0.000266030513773296	0.0004547097640	2.06463					FGFR2_ext	0.000493668134731041	0.000879718070	2.11718	SSX1	9.25726568154845e-05	0.000694294926	3.59523					HDAC1	0.00174817719799671	0.00243621481006	3.03171	DBNL	0.00267597229572655	0.0030643340802	2.4811
CSNK2A1	0.00467242173776794	0.00570878595780	4.36682	CSNK1G2	0.0309088405832927	0.0314081756493	8.45589					FGFR2_int	0.000630641053030306	0.001035872252	2.52207	STAU1	0.00393038946868213	0.005955135559	2.68794					HDAC3	4.39027486869593e-06	0.00003548095333	3.74469	DCDC2	1.28347133918578e-05	0.0000492852994	3.25082
CT45A1	4.84753620698303e-05	0.00025928518608	2.52039	CT45A1	0.001957926398468	0.0022031050172	3.81811					FGFR4_ext	0.000802060943223391	0.001201622439	2.0354	TADA3L	0.0143898721244666	0.016352127414	3.76077					HES6	2.17954269998558e-06	0.00002363441615	3.29907	DCLK1	4.35334732709976e-08	0.0000009644339	3.36767
CT47A1	0.00597688864001048	0.00699995966848	2.01005	CT47A1	1.29710492471776e-06	0.0000129504603	2.96547					FGFR4_int	0.00050477987151192	0.000893050079	2.94594	TAF5L	0.00113580832647381	0.002662050765	3.00369					HEXIM1	0.000240752929140432	0.00056017497780	2.88135	DCLK2	0.0054864771126464	0.0059525416350	2.32806
CT62	4.66189308383133e-05	0.00025679919530	2.84513	CT62	0.00144069328146212	0.0017065839436	4.19636					FKBP1B	9.35308175189443e-06	0.000067112464	3.07406	TBCB	0.00740206675248393	0.009571638042	2.20039					HOMER2	0.00331117666032643	0.00417810291321	2.43823	DDX53	0.00265713004849073	0.0030488185417	3.86533
CTAG1A	6.1667582159411e-07	0.00002144489997	2.81887	CTAG1A	9.03066412849639e-07	0.0000102341214	3.25889					FLCN	0.00187657151648916	0.002149909665	2.37703	TCEA2	1.1243310002729e-05	0.000210812063	4.07006					HPRT1	0.0115317929216901	0.01247068586346	4.44934	DFFA	0.000105464351385908	0.0002101988457	5.61991
CTAG2	0.000186197347718879	0.00061968561496	2.32188	CTAG2	5.21327726590696e-05	0.0001599789144	3.39025					FLT1	0.00112045188025495	0.001492719280	2.77102	TCEAL1	0.00527272364073654	0.007256041707	2.57741					HRAS	0.000192453492107871	0.00049103942472	3.84002	DKK1	0.00746451517388138	0.0079474320520	2.64109
CTBP2	0.000337240817431246	0.00085770672792	3.39738	CTBP2	0.0020103633764011	0.0022516490981	4.6524					FOS	0.000416018805779793	0.000814122926	2.70343	TFPT	0.0013442908269655	0.002952533569	2.32508					HRSP12	0.00106187399531344	0.00172182372137	6.24577	DMRTB1	0.000173366347862356	0.0003072585119	6.12481
CTNNB1	0.00708774713406811	0.00818301178889	3.0474	CTNNB1	0.00110920314836446	0.0013653400789	4.73734					FOSL1	0.00171062172423759	0.002010472084	2.8384	TIRAP	0.00404990378117171	0.006074855672	2.95611					HSF1	0.00240922516157209	0.00320306946768	5.90766	DNAJA2	1.74200354684294e-06	0.0000139360284	3.22839
CTNNBL1	0.00644122670121623	0.00750322106772	2.66167	CTNNBL1	0.00230878159742295	0.0025612409608	4.29163					FOSL2	0.000800361559511523	0.001201622439	2.67778	TLK1	2.29205436126794e-05	0.000355576947	2.74775					HSP90AA1	0.000625382453117366	0.00115429633634	2.53536	DNMT3L	4.81802912984717e-05	0.0001186956745	2.80167
CTSE	0.00805441240376405	0.00913676799729	2.62948	CTSD	2.01239509260941e-06	0.0000166552173	4.53609					FUS	0.000180571127210149	0.000467427791	3.1976	TPM4	0.000997954532494984	0.002456866570	2.41222					HSPB8	3.78582040645922e-06	0.00003368409439	2.83515	DPF2	0.000252351693208267	0.0004085471309	2.68979
CTTN	0.00102625720381092	0.00181694047488	2.24128	CTSE	3.98304856677206e-05	0.0001368006350	4.7663					GADD45G	0.000757924490492624	0.001161015418	2.67553	TROVE2	0.00013531118660693	0.000845694916	3.61959					HSPB9	1.06844997726065e-05	0.00007269649845	2.90268	DR1	0.00900196338090832	0.0094792155528	2.35534
CXorf48	3.52624415274448e-05	0.00021623195276	3.0555	CTTN	0.000527967533046917	0.0007513384124	3.61648					GAGE1	0.0014283518109461	0.001749089493	3.81964	TSGA10	0.000214044336821981	0.001050119780	2.81754					HSPE1	0.000755786076565319	0.00135184416788	3.34394	DUSP18	1.5626901195687e-05	0.0000562568443	2.88552
DAPK2	0.000761397274388336	0.00149373375991	3.7089	CXorf48	4.53380384009626e-07	0.0000060675800	3.42241					GAS7	0.00201715217940152	0.002285360779	2.93883	TYRO3_int	0.00725885303687349	0.009468069179	2.38387					ID1	0.00138610685105007	0.00205685205951	5.74217	DUSP4	0.000992860316364109	0.0012736916308	2.89772
DCBLD2	0.00413288532343793	0.00521240248685	3.5418	DAPK2	0.000510911451923352	0.0007370717965	5.28379					GFAP	8.59071524049336e-06	0.000063883682	2.08672	USP10	0.0141672736751516	0.016222069094	3.95555					IFI35	2.71449529610224e-06	0.00002691228194	2.70063	DUSP6	2.96641327193261e-05	0.0000871694919	6.70704
DCDC2	0.00137381911091705	0.00223245605524	3.29909	DBNL	0.000584148015816135	0.0008146986739	5.38818					GK2	0.0013328190385302	0.001682478354	2.16974	ZNF174	0.0097091591666485	0.011937490779	2.04868					IFIT5	0.000142472683964611	0.00042554298435	3.04762	DYNC1LI2	2.40880597174314e-07	0.0000042194330	3.45209
DCLK1	0.0113797702233994	0.01249468014394	2.42624	DCBLD2	0.000967474452875965	0.0012179844100	4.89231					GNA15	0.000545333409032947	0.000929052184	2.9077	ZNF207	8.58368365854955e-05	0.000677659236	3.53416					IFITM1	5.25215377386303e-07	0.00001012498533	2.21629	E6	1.42190593686493e-06	0.0000128649132	12.4321
DCLK2	0.00937385109334704	0.01055979759216	4.06532	DCDC2	0.000167256910468685	0.0003287643646	4.35653					GNB1	3.40994363032227e-05	0.000164078464	2.82984	ZNF276	0.000750248126131365	0.002206612136	2.20485					IL13RA1	0.0100508289249602	0.01110712623236	2.93857	EAPP	1.04062287363865e-05	0.0000445810815	4.10893
DDIT3	0.00404214957986473	0.00515171730996	3.21481	DCLK1	3.19189445977144e-08	0.0000012076521	3.72971					GNG11	2.74578324995062e-05	0.000136954311	2.94057	ZNF496	0.00278802089491856	0.004545686242	2.26699					IL1A	0.000352200486905785	0.00074977649666	3.73229	EEF1D	1.03227312740913e-06	0.0000100777851	3.88709
DDR1_ext	0.00034971093552937	0.00087427733882	2.97006	DCLK2	0.00289767520393946	0.0031050046052	7.26051					GNG3	2.44279077008191e-05	0.000128726676	2.14941	ZNF593	0.0111332421494744	0.013253859702	2.74696					IL1F5	0.00567451273476433	0.00656351972988	5.04618	EEF1G	2.67616107320391e-06	0.0000182107559	7.15789
DDR1_int	0.00083070913073451	0.00157988460250	3.23383	DDIT3	5.94192331458845e-05	0.0001754680641	4.59317					GNG4	0.000101842788340295	0.000338647971	2.64601									ILF2	9.52488975640854e-10	0.00000008262842	4.26915	EHF	0.000288742786478544	0.0004569116621	2.84577
DFFA	0.00075221599373242	0.00148614102105	3.68542	DDX53	0.00200191125300648	0.0022485753181	2.82559					GNGT2	0.000126534337246478	0.000375063948	3.10048									IMPA1	0.000155844250447673	0.00043945592133	2.06702	EHMT2	6.40944665294489e-05	0.0001453480816	2.69988
DKK1	0.00139119289385172	0.00224221744322	2.95763	DFFA	8.43152673806136e-08	0.0000022097626	4.93963					GPATCH2	0.00141151811970023	0.001738888286	3.03206									IMPDH1	0.000487505908991358	0.00095173397414	5.39634	ELF1	1.87379368927302e-05	0.0000634885391	3.30149
DMRTB1	6.02190590431855e-05	0.00029653324529	2.54397	DKK1	0.00502634397854549	0.0052343880174	4.89057					GRAP2	0.00051401984703357	0.000901041188	2.41834									INA	5.44617249325292e-05	0.00021338982553	2.12409	ELF2	0.000256942637905269	0.0004145629116	3.28265
DNAJA2	0.00307306285117197	0.00416677411171	2.76288	DMRTB1	0.000211593426438715	0.0003891586703	3.49664					GRB10	0.000187305100734765	0.000475824759	2.92182									IRF5	0.000386909424079155	0.00079915220331	5.05368	ELK1	3.84552109926421e-06	0.0000228352593	3.61404
DNMT3L	0.00366471814037436	0.00475462433382	2.67065	DNAJA2	1.557497505514e-06	0.0000146218796	4.01727					GRB2	3.6595219438978e-06	0.000040154982	3.07412									ITGBL1	0.000229644005509762	0.00054579773912	2.83757	ELL3	0.000209613166581681	0.0003582705755	4.72365
DPF2	0.000609389425844442	0.00129023819804	3.31661	DNMT3L	3.39600553297003e-08	0.0000012076521	3.64744					GRB7	0.000390609161787927	0.000781087718	2.46613									ITPK1	0.000156448670043197	0.00043945592133	3.39204	ELMOD1	0.00982276705168032	0.0103058539559	2.20162
DUSP12	0.000260424529403554	0.00076145950885	4.04244	DPF2	0.000727409594736485	0.0009714238537	5.29786					GRK5	1.14012344352927e-06	0.000016079672	2.91896									KCNIP3	0.000144709141653316	0.00042554298435	7.17412	ENO1	0.000653824240588667	0.0008924236080	3.20519
DUSP18	3.7930243785177e-05	0.00021828981203	2.71015	DR1	0.00449957104065565	0.0047249251829	5.4484					GRK6	4.73176904789556e-06	0.000042796534	2.853									KIAA0101	0.00352358201269651	0.00443001071886	2.91349	ENO2	0.000473219622326151	0.0006766108289	8.14524
DUSP4	0.00568154198474841	0.00671454961834	2.84798	DUSP12	0.00031571325235371	0.0005198524496	4.94879					GSK3B	4.63671353354127e-08	0.000002709165	2.1615									KLHL12	0.0138250230395596	0.01476197815628	2.38994	EPCAM	7.23002704038773e-05	0.0001601729067	3.96902
DUSP6	1.21620771740734e-07	0.00000790535016	3.13977	DUSP18	1.04316907371168e-05	0.0000529155925	3.63751					GTF2A2	0.000438199186382873	0.000832704153	2.46842									KRT15	7.74572346069356e-11	0.00000001343883	3.15304	EPHA10	3.67326981561957e-05	0.0000984094611	3.47172
DYNC1LI2	3.26796808923566e-05	0.00021031477802	11.8012	DUSP4	0.000754428521487191	0.0010011298313	4.65265					GTF2E2	0.00250653869880937	0.002770741427	3.03795									KRT19	8.48695712414341e-07	0.00001348884418	3.32624	EPS15	1.95471837206017e-05	0.0000650819527	2.23454
DYRK2	0.00144032865385507	0.00230027917692	4.44597	DUSP6	2.70268812861193e-05	0.0001017958583	4.03564					GTPBP1	0.000823884982745837	0.001212118554	2.54466									KRT8	0.000565838299115856	0.00105562306340	9.94365	ERBB3_int	0.004532527628529	0.0049823204466	3.15713
E6	4.63259983942669e-07	0.00001885923330	2.81198	DVL2	0.0275095221923414	0.0280445534181	6.64536					HCLS1	0.000199149613680385	0.000493649648	3.09716									LDB1	0.0188840367020358	0.01991720588330	2.18159	ESRRG	1.44612151058146e-08	0.0000005949757	9.00678
EAPP	0.000246923286322389	0.00075352176577	2.31269	DYNC1LI2	1.20001991683661e-05	0.0000567528216	9.75965					HDAC4	1.54207510484816e-06	0.000020099637	3.53765									LDB2	0.000126277491337981	0.00038437096048	3.44228	ETS2	0.000185272719172491	0.0003224081155	5.10947
EEF1D	0.00022800237692114	0.00071523393902	2.64674	E6	4.8949827132833e-08	0.0000015394721	3.90122					HES6	0.00105440244946466	0.001423269313	2.39736									LDHA	0.00173515706235297	0.00242782056708	4.03312	ETV4	1.92001827353314e-06	0.0000146644182	3.53622
EEF1G	5.45463549184216e-05	0.00028138992617	2.54531	EAPP	0.000291632724201712	0.0004917881596	3.57047					HIPK4	4.41862869195916e-05	0.000197941925	2.32494									LDHB	0.000468189432138988	0.00093368812042	6.83198	ETV7	2.71896702058579e-06	0.0000182107559	3.04258
EHF	0.0148223850495338	0.01592487649950	2.95142	EEF1A2	0.00139058377161137	0.0016534540498	6.21379					HMG20B	0.000233957030089655	0.000563841638	2.99136									LEPREL4	0.00438402471719203	0.00533774237497	3.33664	EXOSC4	6.59115118460948e-06	0.0000339288412	3.6317
EHMT2	0.00311739757239998	0.00419525553222	3.44503	EEF1D	6.50452982968149e-05	0.0001851289259	3.4732					HMGB2	3.21635576119537e-05	0.000158492712	2.96143									LMNA	0.000887056283357351	0.00150150502598	2.38771	FADD	0.0104050317738334	0.0108969060031	2.02433
EIF4EBP1	0.00123573130154846	0.00206089506774	4.07144	EEF1G	1.07510162041856e-05	0.0000532471590	3.20857					HOOK1	0.000138418202147004	0.000393146144	3.5689									LMO2	0.00121454385910477	0.00186480849163	2.38105	FAM133A	2.2351017759296e-05	0.0000711281007	4.19842
ELF1	0.000276546238791437	0.00078785402092	3.79977	EHF	0.000697294183546566	0.0009477024694	4.59844					HOPX	0.000232681435742484	0.000563841638	3.24842									LY6K	0.0108732340925211	0.01186481833366	2.19243	FAM50B	0.0024263051568135	0.0027895244917	3.22425
ELF2	4.95708423572179e-05	0.00026042085862	3.60954	EHMT2	0.000244645744315511	0.0004262664077	5.19435					HOXA1	2.2503546721571e-08	0.000002709165	2.5156									LY86	1.02204508448629e-05	0.00007092992886	2.79987	FATE1	0.0112771504603324	0.0117888179041	2.1476
ELK1	0.000641347939175109	0.00134911378791	3.95576	ELF1	6.21559009682954e-05	0.0001803857392	5.3649					HSPB8	0.00176307352981682	0.002054407617	2.12652									MAGEA10	0.000151821113016275	0.00043945592133	6.08163	FGFR1_ext	0.000405076447649476	0.0006013506027	3.92274
ELL3	0.00010735851404119	0.00042550630565	3.89942	ELF2	0.000163483993019948	0.0003264489892	5.16493					IDO1	0.00994608496971417	0.010119275504	2.86914									MAGEA4	5.77263220272904e-05	0.00021772862765	2.88085	FGFR2_ext	0.00120113944110735	0.0014975244980	2.89427
ELMOD1	0.000282462800686177	0.00079480874652	2.90938	ELK1	4.00836577743646e-05	0.0001368006350	4.79151					IFITM1	4.02918388245766e-08	0.000002709165	2.12387									MAGEB1	4.17236380089921e-07	0.00000904881399	2.75885	FGFR2_int	4.72744165753186e-05	0.0001186956745	2.98506
ELMOD3	0.000296383857908947	0.00081009558711	6.01303	ELL3	0.000184663830774204	0.0003509170681	5.40313					IGHG1	0.000928762360610886	0.001302739583	3.10166									MAGEB2	1.15904776585178e-06	0.00001489591018	2.37207	FGFR4_ext	7.05014739830556e-06	0.0000356217974	2.66623
ENO1	0.000183696620494966	0.00061866737472	2.35905	ELMOD1	0.00439179949555622	0.0046194680313	3.65615					IKBKB	0.000676316111837379	0.001084757999	2.95944									MAGEB4	1.2022652758618e-05	0.00007871434919	2.19202	FGFR4_int	1.34212642415501e-05	0.0000505271124	2.42977
ENO2	0.0135067141854628	0.01460792715566	2.10187	ENO1	0.00125146575534146	0.0015137922310	4.04941					IKZF1	0.000693434286498631	0.001086947480	6.41233									MALL	3.19464685270718e-06	0.00003079284605	3.20938	FHOD2	4.0272655770716e-05	0.0001049640259	7.4697
EPCAM	0.000386210810736108	0.00094095066053	2.26964	ENO2	0.000526964994009207	0.0007513384124	3.61029					IL1F7	1.06843997785065e-06	0.000015686343	2.05467									MAP2K3	0.000234355763180102	0.00055320714166	3.12204	FLCN	1.34728050552694e-06	0.0000125166705	3.28857
EPHA10	0.000802013279640175	0.00154151385633	2.69378	EPCAM	0.000166603487135647	0.0003287643646	3.1818					IL1RN	0.000808133475657959	0.001203456971	2.24975									MAPK8_tv1	0.00138704144647141	0.00205685205951	5.64628	FMR1NB	0.00096760157673543	0.0012468423002	2.21552
EPS15	0.000736844220260529	0.00146944005177	4.93266	EPHA10	2.07753732980284e-06	0.0000169710517	3.86235					IL21R	0.000439765518377617	0.000832704153	3.10781									MAPK8_tv2	0.00106719820530763	0.00172240826624	4.41754	FOS	0.00354302034804426	0.0039473495560	2.61298
ERBB3_int	0.000337804495917434	0.00085770672792	6.04756	EPS15	0.000133102877688009	0.0002833245305	4.67635					INPP1	3.78556938395363e-05	0.000177965273	3.44284									MAPK9	0.00032950506709154	0.00071461411425	3.86608	FOXA3	4.589151699384e-05	0.0001169624504	2.96593
ESRRG	7.19131009314831e-05	0.00033685057318	2.34517	ERBB3_int	0.000183524468295656	0.0003498087593	8.81432					IRF5	1.24363141539036e-05	0.000083384467	3.1456									MAPKAPK5	0.00163185987025172	0.00235326624255	2.39803	FOXI1	0.000688795290056948	0.0009357219035	3.18822
ETNK2	0.00469985024097465	0.00573152468412	2.83371	ESRRG	8.45551916222553e-07	0.0000100349463	3.27291					ITPKB	0.000126549693864668	0.000375063948	3.16545									MAPKSP1	0.0145693238629942	0.01550783859036	2.90364	FOXN2	0.00214492012678382	0.0025162403117	3.69145
ETS2	2.55036856628048e-12	0.00000000165774	4.14641	ETS2	0.000223845057441546	0.0004031036161	5.00565					KIF9	0.000180040202063422	0.000467427791	3.38742									MASTL	9.49354278721545e-05	0.00031301553263	2.71556	FOXR2	0.000945887255195758	0.0012243394584	5.81807
ETV4	0.000297030355681161	0.00081009558711	2.65381	ETV4	3.45787838770571e-06	0.0000247179895	3.69062					KIAA0101	0.000357068627713006	0.000722975588	2.30112									MATN3	6.99448057332604e-05	0.00024766171010	2.61252	FTH1	9.39432579073119e-07	0.0000100777851	4.45394
ETV7	0.0110114087254964	0.01215180928960	2.28078	ETV7	4.07956341297993e-05	0.0001379594294	3.42764					KLF7	4.49495646982131e-06	0.000042690317	3.23345									MED22	0.00040539031636148	0.00083236946614	4.85977	FTHL17	3.84658579303499e-05	0.0001020802475	4.96631
EXOSC4	0.000165926264577448	0.00058533295840	2.95475	EXOSC4	0.000166613935342772	0.0003287643646	4.10235					LCK	2.67674490086197e-05	0.000136954311	4.2033									MEF2A	0.00618897636384698	0.00706439078373	2.3496	GADD45G	0.000872152938552438	0.0011391385320	2.83425
FAF1	0.00114393910156012	0.00195541355879	6.0132	FADD	0.00170861175710671	0.0019540305368	3.4225					LCP1	6.47592833277094e-05	0.000253729323	3.44753									MEF2C	0.00570741783866789	0.00657964780737	3.99624	GAGE1	0.000550073006296062	0.0007709052351	4.23855
FAM133A	0.00232079950058947	0.00337476437446	2.91648	FAM133A	9.02843285807557e-05	0.0002262503692	4.13553					LGALS7	0.00373715568923907	0.003970121239	2.01592									METTL3	2.00698745966851e-05	0.00010714256726	2.08056	GAGE2C	0.000684180305986977	0.0009316497784	3.50318
FAM50B	0.000728850393954347	0.00146944005177	4.06215	FAM50B	0.00100595228857007	0.0012579403370	4.98431					LHFP	0.000108239963311947	0.000341758733	2.61291									MIF	1.30034937626823e-05	0.00008057522028	10.8535	GAS2	0.000311687663725451	0.0004832673145	4.40843
FANCC	0.000592820922716674	0.00126389423053	3.66347	FATE1	0.00353609038652755	0.0037507602919	7.32182					LIMS1	1.99742899791124e-05	0.000111910748	2.78582									MKNK1	2.45987721753011e-05	0.00012552608742	5.51367	GAS7	0.000155078923388365	0.0002800171156	2.73888
FAS	0.000255388988892602	0.00076145950885	4.21674	FGFR1_ext	0.000553390274654312	0.0007787080151	3.50718					LMO2	1.96381254776464e-06	0.000024152738	2.026									MLANA	0.00110937430249021	0.00175463612826	6.02964	GFAP	5.60098476009463e-08	0.0000011948767	3.89338
FGFR1_ext	7.73364556142656e-06	0.00009814980080	2.36501	FGFR2_ext	0.000931146175832947	0.0011830012278	4.06193					LRRFIP2	1.83772146570263e-07	0.000007716204	2.57562									MLLT11	0.0102842447394428	0.01132899341139	2.38653	GGPS1	0.00364894332035282	0.0040419064472	7.40908
FGFR2_ext	0.0153455372783449	0.01640559084034	2.50829	FGFR2_int	7.01754752990316e-05	0.0001919146694	5.4203					LUZP4	0.000989478584499071	0.001367218720	2.68575									MLX	1.05518873616906e-06	0.00001470653660	3.53623	GLRX3	0.00272717054888398	0.0031167663416	2.34018
FGFR2_int	3.77597182115788e-05	0.00021828981203	4.0574	FGFR4_ext	1.77243601020806e-05	0.0000765159032	3.39141					LYL1	0.000297449943699819	0.000630347290	3.1609									MOBKL2A	0.00120801753788486	0.00186303149176	7.38851	GMEB2	5.3408009697747e-05	0.0001270118498	3.73335
FGFR4_ext	2.36088688113009e-07	0.00001180443441	2.57487	FGFR4_int	0.000133780327072717	0.0002833245305	5.11172					MAEL	0.000835808749384383	0.001222541028	3.01025									MPZL2	0.000529674011828219	0.00101193105815	4.43577	GNAO1	0.000306768106896993	0.0004775633232	5.01998
FGFR4_int	0.000166157367768302	0.00058533295840	4.61636	FHOD2	0.000257553827892215	0.0004426266605	5.12293					MAGEB1	2.22403407145897e-05	0.000121283991	3.47914									MX1	0.00130723895282832	0.00195522377858	4.41946	GNG2	0.00301411652061978	0.0034108666324	3.02298
FHOD2	0.000147087616568937	0.00054291124132	3.83672	FLCN	7.37815161404933e-06	0.0000414362265	4.1759					MAGEB2	0.00013546026076617	0.000390163709	2.17314									MYCBP	0.00490994348939733	0.00585481233959	9.23054	GNG3	7.66810959102664e-05	0.0001669640592	2.54498
FIGF	0.00547664897573685	0.00649602524494	3.43122	FMR1NB	0.000926827314931213	0.0011801100832	5.54362					MAGEB4	3.6175158957473e-07	0.000010835129	2.93157									MYOG	0.00495993567270027	0.00589417013160	2.12832	GOT1	8.07238772433018e-06	0.0000384272341	7.6557
FKBP5	0.0019210911266977	0.00288385504008	3.31901	FOS	0.00263613217939644	0.0028490157059	5.31613					MAGEC2	0.000197524511573135	0.000493649648	3.78742									NAP1L3	5.9780124642119e-05	0.00022305057259	0.496927	GPA33	5.80288932421427e-06	0.0000313168876	4.12882
FMR1NB	0.00112642223918206	0.00194533874487	3.11248	FOXA3	0.000223590725083723	0.0004031036161	5.10283					MAP2K5	0.000418340819263192	0.000814768548	2.64598									NAP1L4	0.00255971424426605	0.00336447288924	2.91337	GRAP2	0.000237973480713392	0.0003894111503	4.78054
FOS	2.25752622004089e-06	0.00004841414969	4.15699	FOXI1	0.000441505346618902	0.0006596362542	3.08726					MAP2K7	0.00183817589517077	0.002117785750	3.22114									NDE1	0.00248992974669899	0.00329773138208	2.86236	GRB7	0.000416854522158804	0.0006156620635	2.43704
FOSL1	0.000736980702888635	0.00146944005177	4.16741	FOXN2	0.0014569082130592	0.0017193156961	4.54641					MAP3K14	0.00104131133665354	0.001414937996	2.93787									NDRG2	2.08217665790631e-05	0.00010947201520	2.7428	GSK3B	0.000432544438433773	0.0006297950806	4.05143
FOSL2	0.000924860536733655	0.00169340661655	4.1275	FOXR2	0.00170013382377278	0.0019478764575	2.9359					MAP4	0.00298278238342293	0.003244569135	2.85238									NEDD9	0.000189817024227432	0.00049103942472	3.70876	GTF2A2	0.000838604134270486	0.0011003097525	2.40555
FOXA3	0.00172453928618983	0.00263753067300	3.85981	FTH1	3.8731859781628e-06	0.0000264808041	3.50969					MAP4K5	0.0004213500741003	0.000816740191	3.1961									NEUROD1	0.00119625299738119	0.00185312406291	5.11332	GTF2F1	4.77739668009309e-05	0.0001186956745	2.47119
FOXI1	0.0265708985184545	0.02754558857575	2.08358	FTHL17	0.000781812063683502	0.0010266383884	2.80014					MAPK11	0.00464997732284351	0.004851634503	2.335									NFE2	0.00018365548340533	0.00048279130865	2.04829	HAGHL	0.000230984997654977	0.0003812245234	3.26724
FOXN2	0.00421182159597784	0.00526477699497	2.81087	GADD45G	0.000912864131820149	0.0011670559734	4.53452					MAPK13	0.000619278585153292	0.001025445107	3.45423									NFYA	0.00501170167488486	0.00591517170471	2.06941	HCLS1	0.00183204950939374	0.0021757948813	2.17066
FOXR2	1.16918845930723e-05	0.00011874570290	2.74822	GAGE1	0.000477574787660996	0.0006953577348	14.9998					MAPKAPK3	8.58429545873192e-07	0.000014043907	4.50087									NME4	0.000192147744426349	0.00049103942472	6.42032	HDAC1	2.17921820318167e-08	0.0000008199299	4.32951
FTH1	6.38858876329572e-06	0.00008835282332	2.32537	GAGE2C	0.00155500146006255	0.0018146491992	12.957					MATN3	8.7159868671594e-05	0.000304687062	2.07116									NME5	0.0010279249655799	0.00168249982574	2.68083	HDAC3	4.2762454168788e-05	0.0001094718827	5.6987
FTHL17	0.00180752174660078	0.00274506807311	2.144	GAS2	0.000825327086080538	0.0010770347244	4.78085					MED4	0.000277715376117565	0.000624096642	3.07649									NR1D2	0.000334333803926422	0.00072058279480	3.71842	HES6	2.84991572751576e-05	0.0000854974718	4.18164
GADD45G	0.000139382923285056	0.00051991044192	3.33986	GAS7	9.76804193209401e-05	0.0002347400992	4.13588					MEF2A	0.000588397114441623	0.000982262938	2.55985									NR1H2	4.22358374529774e-05	0.00018551690628	2.51313	HEXIM1	0.000316365860480798	0.0004885435272	4.22165
GAGE1	0.000165147308834623	0.00058533295840	13.3625	GFAP	1.48406495745734e-07	0.0000030863976	2.72721					MEF2C	4.07687239399888e-05	0.000187352900	2.649									NR2E3	0.000214320840365168	0.00052286694518	5.70903	HIF1A	0.00157298464900687	0.0018875815788	3.55332
GAGE2C	0.00283705753028762	0.00396375809715	7.21707	GGPS1	0.00366378821032587	0.0038796679870	2.80451					MEIS3	0.000160335136935942	0.000435414950	2.22873									NRBF2	0.0010163714833104	0.00168249982574	7.04965	HMG20B	0.000933509880446383	0.0012110398449	2.04904
GALK1	0.00170299951132444	0.00261073038293	3.95005	GLRX3	0.00148164838031683	0.0017419753855	5.66149					MLH1	2.27460808671121e-05	0.000122409830	2.69006									NRBP2	0.00558881714528654	0.00652969545257	2.08531	HNRNPA2B1	3.59558911524163e-05	0.0000968654517	2.31416
GAS2	0.000166594765084036	0.00058533295840	2.81277	GMEB2	0.000193752767562159	0.0003616335038	4.25265					MLLT6	0.000432843387829729	0.000831140590	2.62993									NRF1	1.27160422674228e-05	0.00008057522028	3.42232	HOMER2	0.00101301096976466	0.0012909166340	4.63317
GAS7	0.000461421506018305	0.00107115706754	2.9548	GNAO1	0.000247274484573452	0.0004296564939	3.50269					MMP2	0.000383377083105824	0.000772419837	2.75183									NRIP3	0.000157039003588228	0.00043945592133	3.42901	HOOK1	0.00803432365447225	0.0085225974677	2.84265
GFAP	0.00997062110434558	0.01112544621150	2.03557	GNG2	0.00240528093179646	0.0026403520176	5.72955					MNAT1	1.80465490255163e-05	0.000106971573	3.15404									NUBP2	4.26618307376889e-11	0.00000001343883	5.22312	HOXB7	0.00107432026125829	0.0013548076794	2.05445
GGPS1	0.00781790068845911	0.00891514990789	2.33088	GNG3	0.000386768956547235	0.0005948109381	4.12714					MRPL45	0.00155089836636188	0.001865639505	3.34611									OAS2	0.000510154095182267	0.00098895793871	2.36798	HPRT1	2.97374988380147e-05	0.0000871694919	6.03093
GK	0.00133342311486705	0.00217770106699	2.7279	GOT1	1.90707246195191e-05	0.0000784018679	3.28957					MRPS30	0.00156862421253255	0.001870458609	2.89198									ODC1	2.4529271725297e-06	0.00002546538724	6.53716	HRAS	2.81449819501582e-05	0.0000848770136	5.55692
GK2	0.0028061886832683	0.00393108328475	2.57386	GPA33	0.000124492503419628	0.0002732978331	4.60742					MRT4	0.000751156267992311	0.001154973359	2.48001									OGG1	5.47311079887278e-05	0.00021338982553	3.01277	HRSP12	0.0271462727157397	0.0279718302044	3.84365
GMEB2	1.83702679591042e-05	0.00015711413386	2.51813	GRAP2	9.67288794609276e-05	0.0002347400992	4.88462					MTCP1	3.70884610192399e-07	0.000010835129	2.84232									PAGE1	0.0318739142816775	0.03291740552304	2.01308	HSF1	4.14501629940908e-06	0.0000238752939	9.57461
GNAO1	1.1242548854522e-06	0.00003160422657	2.58224	GRB10	2.51728791039782e-07	0.0000039584352	4.59004					MYCL1	8.52359348286121e-07	0.000014043907	2.71098									PCBD	0.00381810658428361	0.00474868453314	7.30148	HSP90AA1	0.000252504823974513	0.0004085471309	4.02737
GNG2	0.018903119834794	0.01994647385165	3.16685	GRB2	0.00403222224618796	0.0042554828739	5.33617					NAGK	0.0351651763325775	0.035251365490	2.23475									PCBP2	0.000261387109803243	0.00059097101908	3.21951	HSPB8	1.14180330773905e-05	0.0000467812922	4.46094
GNG3	0.00381115418239719	0.00490487067636	2.79302	GRB7	0.000761236327737266	0.0010080371582	4.21937					NAP1L3	6.32903242610903e-05	0.000253729323	2.64687									PCGF2	0.00020405710372338	0.00050940874095	2.79644	HSPB9	0.000200901027215769	0.0003454298259	5.30173
GOT1	0.000481653684560473	0.00111414553368	2.60967	GSK3B	0.000395865731103895	0.0006073159631	4.63126					NCK1	8.69624557689737e-05	0.000304687062	2.82738									PCTK1	0.00078748139595569	0.00138008103231	2.01788	HSPE1	0.000625914967387417	0.0008563587202	5.26056
GPA33	0.00306006952080483	0.00416118240277	3.03402	GSTT1	0.000776921145277282	0.0010223502100	2.56857					NCOA5	0.00296382511863232	0.003232545263	4.90685									PDCD6	0.0128668301295006	0.01382287942705	2.14994	HUS1	0.00279826938805281	0.0031853817540	2.7803
GRAP2	0.00027697227095856	0.00078785402092	3.68963	GTF2A2	3.08206411655436e-07	0.0000045084147	4.3424					NDUFV3	0.000148120978113878	0.000412118912	3.37638									PDGFRB_ext	1.48103090260922e-05	0.00008468632583	2.49421	ID1	0.000151858913127058	0.0002773623876	6.93648
GRB2	0.019908160627564	0.02093900389631	3.62626	GTF2F1	0.000216605612417913	0.0003946194074	5.39562					NEDD9	0.000319527845437604	0.000673643757	2.28372									PDK4	0.00188402022763428	0.00257383865744	2.03409	ID2	0.0001561940241404	0.0002808248533	2.71829
GRB7	0.000587193067483571	0.00125965509526	2.73385	HAGHL	0.00014036326555503	0.0002913811684	3.08577					NEK11	0.000175992745608764	0.000464393761	3.5826									PDPK1	2.09122457871577e-08	0.00000090706866	0.312473	IFI35	1.51636660999476e-06	0.0000134373410	2.78896
GSK3B	0.00345919267649679	0.00453321620912	2.89276	HCLS1	0.000733569532655017	0.0009775746526	7.80536					NFE2	0.00476970929717827	0.004963895935	3.4895									PECI	1.23626334978376e-07	0.00000357486152	3.80762	IFIT5	4.29440505968476e-06	0.0000244908645	4.47575
GSTT1	0.000393634956571849	0.00094414288477	2.06366	HDAC1	9.60931039414438e-09	0.0000008634652	3.2257					NFE2L2	0.00101157328685882	0.001388519358	2.90766									PFKFB4	0.00112402112226248	0.00176486574400	2.40657	IFITM1	7.12405431794747e-05	0.0001584345671	4.62087
GTF2A2	0.0318896862101096	0.03300684082257	3.40737	HDAC3	2.15423024254903e-05	0.0000863064218	2.91338					NFIB	0.00248168648468266	0.002758178729	2.22316									PIP	0.00613815560226077	0.00702950493064	2.33769	IL13RA1	6.73621169146067e-06	0.0000343367959	3.96331
GTF2F1	0.00057759915493145	0.00124730714520	3.72816	HES6	9.21120283475964e-05	0.0002299145469	5.81918					NFKBIA	2.68809404132706e-05	0.000136954311	4.2747									PKDCC	0.000215475426977645	0.00052286694518	2.31031	IL13RA2	0.000209225629617475	0.0003582705755	3.54174
GTPBP1	0.00240552300650993	0.00347464434274	3.80472	HEXIM1	0.000153430448844118	0.0003133368582	3.79442					NFYB	0.00361956652785925	0.003865930422	2.50162									PKLR	0.00315882495208242	0.00401506321748	4.1294	IL1A	0.000109098108533428	0.0002159467715	4.62273
HAGHL	9.50302807561379e-05	0.00040353471034	2.50315	HIF1A	0.000410708544307916	0.0006255101074	6.05891					NHLH1	0.00630817798852486	0.006482524616	2.56301									PKMYT1	1.05341785097844e-08	0.00000052219428	2.8548	IL1B	0.000743877469549943	0.0009956644893	2.8255
HCLS1	0.00670857301974288	0.00777285643999	5.43445	HMG20B	0.000900018353095782	0.0011529766682	5.81634					NICN1	0.00192177100229284	0.002195542849	2.20607									PKNOX1	6.80621688212775e-06	0.00004968695908	2.923	IL1F7	9.02868525834027e-05	0.0001891099167	2.63005
HDAC1	0.00307814244035476	0.00416677411171	2.31522	HNRNPA2B1	6.86267734713565e-05	0.0001893256163	4.33369					NOL4	0.00107556186503483	0.001442310829	2.34749									PLAC1	0.00390829397201157	0.00484349288674	2.12776	IL24	0.000582630269788103	0.0008047842575	2.2314
HDAC3	2.30121827896765e-06	0.00004841414969	2.23876	HOMER2	0.0014964125952577	0.0017560319173	3.90054					NR1H2	0.00784458757645675	0.008041193781	2.7758									PMF1	0.00102708812304664	0.00168249982574	2.12379	ILF2	1.32465937213192e-05	0.0000503067370	3.98965
HDAC4	0.00579281060146836	0.00680890938690	4.37923	HOOK1	0.000167158289642848	0.0003287643646	4.48756					NR4A1	0.000699333512077059	0.001086947480	2.73085									POU2AF1	0.000641329260595379	0.00117126975488	4.61523	IMPA1	0.000623415815018515	0.0008549702606	4.18152
HES6	9.98687481481067e-06	0.00010640297755	4.35584	HOXB7	0.000897762862244639	0.0011524343681	5.7535					NRAS	2.71844528800066e-05	0.000136954311	3.17379									PPP1R2P9	0.000822031589348551	0.00141210376982	4.53229	IMPDH1	0.000593416058303014	0.0008177216497	4.59486
HEXIM1	9.39914347535521e-05	0.00040353471034	2.44697	HPRT1	1.17290058239533e-05	0.0000562738815	3.57343					NRIP3	0.000404050278088292	0.000798340888	2.07522									PPP2R1A	0.00658398977676849	0.00748148702697	2.02191	INA	0.000360374793107555	0.0005419735792	2.62903
HMG20B	0.00103146313112459	0.00181694047488	3.66465	HRAS	0.000110684528289911	0.0002541004013	4.29264					NSBP1	1.89398976006588e-05	0.000110541914	2.99807									PRC1	9.22405716053175e-05	0.00031301553263	8.60164	INPP5B	1.00656756054621e-05	0.0000439860432	2.8767
HNRPUL1	0.00090108734435591	0.00167344792523	3.45113	HSF1	1.53221550960289e-07	0.0000030863976	3.71879					ODF4	0.000852239691300534	0.001240448519	3.03988									PRDX1	0.000846961399529441	0.00144776160412	2.13015	IRF5	0.000100762921968494	0.0002050863712	6.85135
HOMER2	0.0012873153786958	0.00213282745024	2.5595	HSP90AA1	0.000144873497936829	0.0002987719023	3.55431					OIP5	0.00462055698447122	0.004833268048	2.31852									PRKAG3	0.00310341744878065	0.00397374854143	2.17878	ITPK1	2.99049080691673e-05	0.0000871694919	4.6488
HOOK1	0.00017307703085191	0.00059840462795	2.90594	HSPB8	8.87504435212615e-05	0.0002250968910	4.55844					PABPC1	0.00140441533116809	0.001735365168	3.49035									PRKAR1A	2.44928852823704e-05	0.00012552608742	7.84889	ITPKB	2.41738351010109e-07	0.0000042194330	2.5148
HOXA1	2.43558340450949e-05	0.00017838597881	3.64167	HSPB9	0.00203344790007133	0.0022637853613	3.70671					PACSIN3	0.000291667665305203	0.000627853027	4.48733									PRKD2	6.56296519394664e-05	0.00023722384607	2.27059	KCMF1	0.000148179732580473	0.0002718201464	2.72355
HOXB7	1.60606270456147e-06	0.00004085151538	3.84421	HSPE1	0.000653828916618382	0.0008959877746	3.81874					PCTK1	0.000880687108866886	0.001268313477	2.83062									PRKRA	0.00014326988563596	0.00042554298435	2.47498	KCNIP3	2.96439872648358e-05	0.0000871694919	10.3377
HPRT1	0.0232870858371764	0.02425738108039	2.4021	HUS1	0.00061970740335735	0.0008548156945	4.9725					PDCL3	2.13439085713176e-05	0.000117968360	3.26012									PRKAA2	0.000785627223888779	0.00138008103231	2.60878	KIAA0101	0.000146938817204842	0.0002712639044	3.25543
HRAS	2.93651695043114e-05	0.00019476898141	3.47532	ID1	0.00013392609808456	0.0002833245305	4.05928					PDE4A	0.000289445718175275	0.000627853027	2.73725									PRL	8.55200495763201e-07	0.00001348884418	2.03474	KLHL12	9.47344078348738e-05	0.0001954058161	3.22862
HRSP12	0.000847264669922206	0.00160560360189	3.17595	ID2	0.0003193527525041	0.0005217477437	4.74712					PDGFRA	0.000283977606232312	0.000627853027	2.8082									PRSS54	0.0181894573468029	0.01924311493701	2.1653	KRT15	6.28027010823692e-06	0.0000331874824	2.27672
HSF1	0.00463922319286415	0.00567889844701	2.29456	IFI35	2.90940654389085e-07	0.0000043571827	2.77394					PDK2	0.000445112786199489	0.000834649301	2.29087									PSCA	1.06001404318234e-06	0.00001470653660	2.64388	KRT8	7.86324313487468e-06	0.0000377435670	12.3533
HSP90AA1	0.000351729087730493	0.00087595366676	2.28729	IFIT5	3.82654873999452e-05	0.0001344012912	3.86759					PDK4	7.56745784140663e-05	0.000278836960	2.60909									PSG11	0.00315057336038404	0.00401506321748	2.27447	LAD1	0.000107537096334471	0.0002135909224	2.01789
HSPB8	1.16414037319216e-05	0.00011874570290	3.65636	IFITM1	0.00101669386240326	0.0012688500783	4.04353					PDPK1	3.69918958879526e-06	0.000040154982	5.48087									PSIP1	0.000357197810177356	0.00075507705131	2.49249	LDB1	2.52440632441245e-05	0.0000781751636	3.48801
HSPB9	5.26249425941322e-08	0.00000427577659	2.8056	IGHG1	1.78551307843207e-05	0.0000765159032	3.80512					PFKFB3	0.000147239454273623	0.000412118912	2.38626									PSMB9	0.00284196529774592	0.00369349048059	2.37666	LDB2	1.85649316254718e-05	0.0000632745599	5.07406
HSPE1	0.000261239185345447	0.00076145950885	2.57249	IKBKB	0.000336464399570874	0.0005412688167	5.52649					PHF17	0.00211387925065115	0.002381753756	2.46717									PSME2	0.00760171712567146	0.00856427221626	5.46887	LDHA	0.00583377204096045	0.0062620381006	3.36182
HUS1	0.0181259572206716	0.01918871692742	3.28924	IKZF1	0.00161623571213771	0.0018687725422	4.76183					PHKG2	0.00035597590337164	0.000722975588	2.52053									PSME3	0.00422991561846728	0.00516824197045	3.73663	LDHB	3.58111767782474e-05	0.0000968654517	6.80457
ID1	0.0026012032941321	0.00371600470590	3.11464	IL13RA1	8.26749712381525e-05	0.0002140022918	3.86662					PHLDA1	0.000106106277541137	0.000340307296	3.06661									PTTG1IP	8.39500398591155e-05	0.00029130663831	2.7718	LDHC	0.00071634464377749	0.0009618053958	2.6375
ID2	0.00787850917963301	0.00896853058977	2.92522	IL13RA2	0.000130974262809664	0.0002802136439	4.3921					PHLDA2	0.00367357059885798	0.003912735351	2.5865									PYCR1	6.87312402195691e-06	0.00004968695908	7.54942	LEPREL4	2.04190487383932e-06	0.0000147786641	5.01613
IFIT5	0.000335106600266986	0.00085770672792	2.69628	IL1A	0.00018936507627208	0.0003566186616	3.42124					PIAS2	0.00118592814713831	0.001554630167	2.56635									RARB	0.00884187463441338	0.00986537137666	2.91665	LGALS7	0.00114035761841039	0.0014310370113	2.50408
IFITM1	2.22449023938725e-08	0.00000289183731	2.60132	IL1B	0.00201453494513228	0.0022516490981	4.64514					PIM1	0.0155467077744906	0.015700255506	3.12594									RBKS	0.00169498869112178	0.00240065745232	7.38499	LHFP	0.000615075860654557	0.0008455458132	2.08274
IGHG1	3.7948844246049e-05	0.00021828981203	2.88756	IL1F7	2.93440079831084e-08	0.0000012076521	3.48923					PIM2	0.000133827294268262	0.000388194066	2.56198									RBM46	0.000159901061163039	0.00044088000216	8.14355	LMNA	0.000131800873939288	0.0002456870660	4.1155
IKZF1	0.000367516719092217	0.00090145610343	3.98144	IL24	0.000449926851156037	0.0006658917397	4.55598					PIN1	8.28263262730135e-06	0.000062733273	3.22928									RCAN1	0.000280908893493455	0.00062887345834	2.18141	LMO2	4.79847933132674e-05	0.0001186956745	3.83787
IL13RA1	0.0108640573694546	0.01200958722814	2.96818	IMPA1	0.000239381281938972	0.0004217670206	3.4897					PKLR	2.45493416962811e-05	0.000128726676	2.02341									RHOB	0.00164118279740093	0.00235326624255	2.34222	LRRFIP2	2.16432880360784e-05	0.0000699263398	2.39071
IL13RA2	0.00178288004625953	0.00271398601890	2.73435	IMPDH1	0.00181429065265856	0.0020599076183	3.07449					PKMYT1	3.89597354808921e-05	0.000181074225	2.02616									RHOH	0.013826060232827	0.01476197815628	2.31376	LSM1	4.09035483193165e-05	0.0001061281254	3.08864
IL1A	0.00109483323237872	0.00190788632988	2.40076	INA	5.74572640935639e-07	0.0000073756366	3.22011					PLK2	0.000179159747348413	0.000467427791	2.76033									RING1	0.000461773153639311	0.00092621551626	2.20796	LY6K	0.000180000202534162	0.0003151371327	3.22586
IL1B	0.00228375388277798	0.00332834086055	2.85784	INPP5B	3.86750933349532e-05	0.0001344012912	4.65892					PMF1	7.32712139794674e-07	0.000014043907	2.74155									RNF7	0.00166993576617383	0.00238464078544	3.4758	LY86	4.19054006665215e-05	0.0001077567446	3.71463
IL1F5	0.0149824858173235	0.01607032307139	2.44921	IRF5	9.70139596464463e-05	0.0002347400992	34.7025					POU2F2	0.00842407772128657	0.008613619470	3.22499									ROPN1	0.000807803316122655	0.00140153875347	2.00954	LY96	0.00147109447092571	0.0017726996135	2.51385
IL1F7	7.33424990513285e-06	0.00009534524877	2.54964	ISG20	0.0329056690144389	0.0333295745734	7.65416					PPARD	0.000860383063852542	0.001243451142	2.32186									RPA2	0.00151611204612634	0.00221046588238	3.0794	LYPD6B	0.00204762094244176	0.0024069993119	5.37192
IL24	0.00234055113779345	0.00339588892760	2.71334	ITGBL1	0.000179657066819807	0.0003434781004	2.02627					PPP1R2P9	4.23220944297055e-05	0.000192330407	2.00167									RPLP1	0.000599094028672854	0.00111168785000	4.37947	MAEL	0.00044546215408903	0.0006446889466	2.49831
ILK	0.0101598813692309	0.01128875707692	2.54565	ITPK1	1.18094632176674e-05	0.0000562738815	3.359					PPP2R1B	0.0019595818487075	0.002232504112	2.46179									RPS6KB2	1.29347155043204e-05	0.00008057522028	2.75591	MAGEA10	1.06587269600193e-08	0.0000005949757	7.54077
IMPA1	8.05285096267163e-05	0.00036349674484	2.16406	ITPKB	2.67984376422098e-06	0.0000213369839	6.25837					PPP3CA	0.000451081991268927	0.000834649301	2.80261									RQCD1	0.00052476187997546	0.00101162429084	6.13028	MAGEA4	4.34683635739439e-06	0.0000245468406	3.74636
IMPDH1	0.000459584390781881	0.00107071632261	3.01208	KCMF1	1.28292794357974e-05	0.0000589023122	3.18092					PPP4C	0.00109329234361606	0.001461295976	2.30532									RUFY1	0.000169538594975593	0.00045974416349	4.82198	MAGEB1	0.000213481771608947	0.0003585526373	5.17043
INA	3.33825672428475e-05	0.00021273204616	2.41487	KCNIP3	1.55443281915071e-05	0.0000698384459	4.67534					PQBP1	0.00227077221086445	0.002537556924	2.94697									RUNX1T1	0.00359334813756577	0.00450141445392	2.70655	MAGEB2	0.000101234176607246	0.0002051112803	3.66868
IRF5	0.000246824798381958	0.00075352176577	29.5409	KIAA0101	9.40668928893449e-05	0.0002338659116	9.19174					PRCC	1.54590275177303e-05	0.000095799125	3.02492									S100A7	3.46326773788625e-05	0.00016269815766	2.05275	MAGEB3	0.00196524621590168	0.0023291807003	3.22563
ITGBL1	0.00013477313623919	0.00051229554711	2.19243	KLHL12	8.36206199053997e-05	0.0002155629915	4.01941					PRDX6	0.000449824750456151	0.000834649301	2.93685									S100A8	0.00659750729179411	0.00748148702697	3.23025	MAGEB4	0.000340872405759314	0.0005166908045	2.74536
ITPK1	3.68569637937803e-05	0.00021828981203	2.39948	KRT8	1.79544188353339e-06	0.0000156851798	3.48708					PRKACB	5.24490511285887e-07	0.000013407289	2.76509									SCGB1D2	0.0001202538332096	0.00037592864976	2.69096	MAGEB6	0.00887142182097143	0.0093588625804	2.07632
ITPKB	0.000354626959419209	0.00087979970848	5.0487	LAD1	1.31755754571113e-05	0.0000600538910	6.33253					PRKACG	0.0018095043090125	0.002090641984	3.65983									SEMG1	2.07284482669388e-06	0.00002320248887	3.60954	MAL	0.000301282623739673	0.0004702948273	2.30829
KAT2A	0.000987064566069753	0.00175778621355	3.19821	LCK	0.000622576274532354	0.0008568938221	3.89565					PRKCB	3.53242171424536e-07	0.000010835129	2.99324									SEPT5a	0.000364016522411612	0.00075636966034	3.48621	MALL	5.87191642504405e-06	0.0000313168876	5.96983
KCMF1	0.000215386674130285	0.00068293335700	2.08216	LDB1	0.000268281738774484	0.0004573149422	4.76188					PRKCH	0.000155451219923019	0.000429591547	3.51584									SEPT9a	0.00163505932834817	0.00235326624255	3.24646	MAP2K3	1.42841781332659e-05	0.0000527415808	5.73679
KCNIP3	0.000186859046972654	0.00061968561496	3.4033	LDB2	0.000244480205143289	0.0004262664077	4.44265					PRKCI	4.47124796970342e-05	0.000197941925	2.83666									SERPINF2	4.41678302320977e-05	0.00019157796363	2.11813	MAP2K5	3.11706137053445e-05	0.0000897713675	2.09846
KIF9	0.000105747280493582	0.00042205248868	3.92637	LDHA	0.00864838989895092	0.0089324092717	2.4478					PRKCZ	0.000391498733982134	0.000781087718	3.18263									SGK196	0.00404655082781687	0.00497926644416	2.04647	MAP2K7	0.00734117257696607	0.0078305840821	2.75847
KIAA0101	0.00159148963563357	0.00249871561150	6.55111	LDHB	1.25539637995773e-05	0.0000580620826	2.40665					PRKD2	0.00169153525674188	0.001999531561	2.77494									SGK3	0.0167495603648439	0.01777399830765	3.35128	MAP3K13	0.000745019782757794	0.0009956644893	2.0718
KLF10	8.78192032882847e-05	0.00038831620502	4.31768	LDHC	0.00022625046016743	0.0004042941462	4.17237					PRKD3	0.000930073247625052	0.001302739583	3.14104									SGSM3	0.000783003055851426	0.00138008103231	4.06583	MAPK10	0.000185033607767843	0.0003224081155	2.17711
KLHL12	0.0082272147061936	0.00931653233280	2.68388	LEPREL4	7.20912488469097e-07	0.0000087202684	2.73799					PRKAA2	0.000815988254571146	0.001209199986	2.00909									SH2B1	5.17164650764145e-05	0.00020627141818	2.01039	MAPK8_tv1	0.00015650135055579	0.0002808248533	11.1552
KRT8	0.000731731268755817	0.00146944005177	2.85817	LGALS7	4.06232795781989e-07	0.0000056782317	3.89129					PRM2	0.000525467579426505	0.000906819578	2.45668									SH3GL1	0.000315475329813066	0.00068849018519	3.72096	MAPK8_tv2	7.68150619685285e-05	0.0001669640592	7.98269
LAD1	0.0145844078201739	0.01572116929206	3.86444	LHFP	4.63511073333229e-06	0.0000300565428	4.54234					PRPF4	0.00254748722024563	0.002808415830	2.75688									SHPK	0.00380385547060427	0.00474797787158	2.87402	MAPK9	9.00436334301823e-09	0.0000005762793	6.56406
LCK	0.00947809395682957	0.01064034727451	2.95983	LIMS1	0.00132568075673948	0.0015864614794	2.87944					PSMB3	7.02699345735743e-05	0.000265145081	2.20696									SIVA1	0.00303029559876311	0.00389449101026	2.05449	MAPKAPK5	1.55690704851105e-06	0.0000135875524	3.66797
LDB1	0.0105009072314644	0.01162792112513	3.07723	LMNA	0.000100406290305284	0.0002383228551	5.52809					PSMB8	0.000674391721969816	0.001084757999	2.65816									SMAD2	0.0430763968613703	0.04422340151153	2.51929	MAPKSP1	8.26976239062742e-07	0.0000094968228	4.61005
LDB2	0.00010583777792998	0.00042205248868	3.24858	LMO2	1.43365020346321e-06	0.0000138373247	3.52561					PSMD4	0.000767541384714019	0.001163909875	3.09129									SMARCE1	0.000155873118830169	0.00043945592133	3.59985	MASTL	0.000158842236583838	0.0002841401499	5.64097
LDHA	0.000699713381395149	0.00142129280596	2.764	LRRFIP2	2.75629948003438e-05	0.0001019830808	3.45923					PSMD9	0.000836947402918844	0.001222541028	2.68253									SOCS3	0.000254735708436058	0.00058153480807	3.20939	MATN3	0.000128008501187238	0.0002393925217	4.97273
LDHB	0.00029786591587659	0.00081009558711	2.44567	LSM1	0.000107596947789196	0.0002497360891	4.82043					PSME3	0.000695162732111153	0.001086947480	2.11049									SOD1	0.025462263534487	0.02661266700743	6.59807	MAX	0.0170740511987737	0.0176882257023	2.50322
LDHC	3.23370279019548e-05	0.00021019068136	2.70265	LUZP4	0.00137104221054296	0.0016335765547	5.65771					PTK2_iso2	0.000408235926406493	0.000802733144	3.06997									SOD2	2.11960111891836e-07	0.00000565770453	4.30417	MED22	0.00521365759620415	0.0056876264686	5.28675
LGALS7	2.78906973468246e-05	0.00019188018910	2.3004	LY6K	0.000409396065363533	0.0006250245755	5.22882					PTPN1	6.84499317813402e-09	0.000001399801	2.62321									SORD	0.00223164170062371	0.00298988289620	8.2481	MEF2A	0.000785538169084978	0.0010449653242	3.76662
LIMS1	6.69628570493522e-05	0.00032004306678	2.54301	LY86	0.000137216277392771	0.0002867409916	3.39964					PTPN20A	0.000429855200417231	0.000829296118	10.8927									SPANXN1	0.00108772327552631	0.00174480269675	5.04598	MEF2C	8.30138795304032e-07	0.0000094968228	6.91832
LMNA	0.000228874860486417	0.00071523393902	3.7038	LY96	1.66273556473687e-05	0.0000741745156	4.41743					PTPN4	0.000446003918149981	0.000834649301	3.32879									SPANXN2	5.83821509075678e-09	0.00000038013729	3.13124	MEIS3	0.00558046779030161	0.0060397028581	3.23054
LMO2	0.000530959413968261	0.00119834589958	2.62282	LYPD6B	0.000333448980619173	0.0005377933559	4.60534					PTPN6	0.00116872150169857	0.001537000303	3.3355									SPARC	1.1019306959573e-06	0.00001470653660	3.11899	METTL3	9.0963134103318e-06	0.0000422538429	2.60788
LRRFIP2	0.00320450413387969	0.00425087283066	3.45246	MAEL	0.000721926461430657	0.0009702815048	5.39374					PYGB	0.000771197007540049	0.001163909875	2.84853									SPATA25	0.000211811946418773	0.00052126769792	4.69521	MIF	2.9759967543978e-06	0.0000192603835	7.73399
LSM1	0.00934818487091453	0.01054916695503	3.03425	MAGEA10	1.97527927617486e-08	0.0000010353756	3.36276					RABEP1	0.00049226825708201	0.000879718070	2.63321									SPG20	0.00288517187586969	0.00372176446441	2.731	MKNK1	5.79759442476484e-09	0.0000004770592	5.60482
LUZP4	6.0107988128862e-07	0.00002144489997	3.61735	MAGEA4	6.59372946123728e-05	0.0001859845664	3.70953					RAD23B	0.00114940941224506	0.001521386568	3.30326									SSBP4	9.01366923697638e-07	0.00001359888359	8.04858	MLANA	2.1609906580755e-05	0.0000699263398	8.01221
LY6K	0.0040500423775243	0.00515171730996	3.65011	MAGEB1	0.000359470866881158	0.0005624556599	10.1031					RAD51	0.00568265270618212	0.005880911722	3.10543									SSX2	9.73629906318808e-05	0.00031301553263	5.81431	MLH1	0.0047106087193889	0.0051682107093	2.98879
LY86	1.81094490059429e-06	0.00004203979234	2.61225	MAGEB2	0.000355446875319782	0.0005589402114	5.7449					RAD51L1	0.000338219442349344	0.000702191634	2.68741									STARD7	0.000143628295819785	0.00042554298435	2.381	MLLT11	0.00358467914726524	0.0039783722328	3.06363
LY96	0.000344207759761657	0.00086416572710	3.13086	MAGEB3	0.00103051993307972	0.0012835584909	5.73539					RAD51L3	0.000337698526798393	0.000702191634	2.35293									STAT1	1.67110357824105e-06	0.00001932909805	5.63978	MLPH	1.76044903880606e-05	0.0000607196794	2.55008
LYPD6B	2.00771796648645e-05	0.00016519198458	2.87959	MAGEB4	0.000461654901442722	0.0006768786317	9.78581					RAF1	4.20055368863474e-06	0.000041342987	3.42445									STAU1	1.48872215439073e-05	0.00008468632583	4.48956	MLX	2.71805005413327e-06	0.0000182107559	5.08856
MAEL	0.00415647335415376	0.00521565189228	3.10677	MAGEB6	0.00326608987897981	0.0034760922739	8.85465					RALBP1	0.000494706983236036	0.000879718070	2.59754									STK11	9.29543605538957e-05	0.00031301553263	2.42213	MOBKL2A	1.28115583450521e-08	0.0000005949757	11.6902
MAGEA10	9.77389287291139e-05	0.00040724553637	2.63151	MAGEC2	0.00178688195387571	0.0020324570506	5.91177					RAPGEF4	0.000173646600247198	0.000461178308	2.96278									STK3	0.000238193167777577	0.00055846641364	4.85886	MPP1	0.00162430651794759	0.0019410799883	4.41669
MAGEA4	0.000269058990752378	0.00077384223004	2.81514	MAL	0.000445171911750205	0.0006619695804	4.41109					RARA	1.07388169519428e-06	0.000015686343	2.76258									STYX	0.00101968177166058	0.00168249982574	3.38704	MPZL2	5.00406087423867e-05	0.0001211207238	4.99465
MAGEB1	6.92835229678763e-07	0.00002144489997	5.66108	MALL	0.000125195917061241	0.0002732978331	3.85743					RBM6	8.39235754073154e-07	0.000014043907	3.0387									TACC1	1.54257352313197e-06	0.00001845769009	3.81531	MX1	0.000288445107911692	0.0004569116621	6.81122
MAGEB2	4.35265355526657e-06	0.00006736249550	3.48928	MAP2K3	0.000105979878836031	0.0002478116869	3.17054					RCAN1	0.000267088047067919	0.000611764568	2.65336									TACSTD2	0.000172628207607268	0.00046078452338	2.46267	MYCBP	0.0012288928133505	0.0015255221131	9.63638
MAGEB3	0.00177481437320641	0.00270805009996	3.35666	MAP2K5	7.40876562159916e-05	0.0001974624397	5.8928					RDBP	5.94243437547724e-07	0.000014043907	4.06482									TAF5L	0.000310180387179149	0.00068121895159	2.18657	MYCL1	0.00356647983146004	0.0039658154110	2.09198
MAGEB4	2.27159867533385e-05	0.00017838597881	6.32447	MAP2K7	0.00426674595119067	0.0044954492518	3.77657					REXO4	4.23201906612781e-06	0.000041342987	2.99529									TAF7L	0.00448834197789306	0.00540821333989	2.2731	MYCN	6.61745813738208e-07	0.0000084566959	2.69569
MAL	0.0042101612700902	0.00526477699497	2.89736	MAP3K13	0.000345639746017973	0.0005476256933	4.66751					RIOK2	0.00200687743248218	0.002280035750	2.55177									TAGLN	0.00109113021670258	0.00174480269675	2.19948	MYOG	3.3197410712245e-06	0.0000203422432	4.20814
MALL	3.72298852715758e-05	0.00021828981203	2.43724	MAP4	0.000792508939746875	0.0010385169231	5.31388					RIOK3	0.00016408948681165	0.000438644445	2.89371									TBC1D2	0.000797356796606171	0.00139036587147	4.11545	NAGK	3.1969832241296e-06	0.0000201247853	3.0126
MAP2K3	0.000105445000384992	0.00042205248868	2.04257	MAP4K5	0.0015871637982551	0.0018453346194	5.22419					RIPK2	0.00138112642567406	0.001716962639	2.31007									TBCB	0.00518399631330998	0.00609778549396	3.25549	NAP1L1	3.5816585593596e-06	0.0000214899514	4.06691
MAP2K5	0.00195129644077791	0.00290362873138	3.09046	MAPK10	1.26231302037735e-06	0.0000128063692	4.00455					RIPK3	0.00957256974634872	0.009763543706	2.66462									TDRKH	0.00263140739479857	0.00344565421130	2.3337	NAP1L4	1.31817496804222e-08	0.0000005949757	5.51009
MAP2K7	0.00119816720478415	0.00201763907541	2.36581	MAPK11	0.00162151388819626	0.0018714352948	5.22169					RPL22	0.00559399951140544	0.005806969036	2.78719									TEK	0.00191197541160639	0.00259460061145	2.72848	NDE1	0.000319189789773814	0.0004915864142	5.12716
MAP3K13	5.27156199663981e-06	0.00007868899524	3.22331	MAPK8_tv1	0.000344500171111697	0.0005476256933	3.92576					RPL32	0.000213473439932116	0.000522818185	3.22851									TEX101	0.00030197286610969	0.00067169605474	4.71599	NDRG1	5.88971887467551e-05	0.0001367934706	3.3222
MAP4	0.00015995486567314	0.00057761479271	4.18056	MAPK8_tv2	0.000230846561494497	0.0004101765175	3.99209					RPL5	0.00147037858558871	0.001784524752	2.86156									TFG	0.000188448911704493	0.00049103942472	5.07769	NDRG2	0.000833175638453393	0.0010956830314	3.93993
MAPK10	0.00148946948287759	0.00234989117444	2.59248	MAPK9	2.04245300447422e-07	0.0000035686193	3.67631					RPS6KA1	0.00185072318389382	0.002126252197	3.55676									THRA	9.55998526994121e-05	0.00031301553263	2.26665	NDUFV3	0.0277518975194885	0.0285448088772	2.31281
MAPK11	8.03165975731074e-06	0.00009814980080	3.46768	MAPKAPK3	0.00264418415497799	0.0028528161809	5.92675					RPS6KA2	3.98759634651693e-06	0.000041342987	3.18992									TK1	0.00026227532258907	0.00059097101908	4.45725	NEDD9	1.54173030531264e-05	0.0000558513620	3.66616
MAPK6	0.00422209066368905	0.00526748355355	4.72224	MAPKAPK5	2.42454696717092e-05	0.0000965215217	4.34492					RPS6KA4	0.000198754991918904	0.000493649648	3.31188									TKT	0.000254625540377147	0.00058153480807	4.48794	NEK7	3.50383518465874e-06	0.0000212443060	3.2771
MAPK8_tv1	0.00314484190730976	0.00420270767188	2.67947	MAPKSP1	3.45816069615628e-06	0.0000247179895	3.63437					RPS6KB1	2.00780708593112e-06	0.000024152738	12.1992									TLK2	4.27499745346939e-06	0.00003548095333	3.07139	NEUROD1	0.000212698214255239	0.0003585526373	5.79364
MAPK8_tv2	0.00187978604447009	0.00284061956082	2.74229	MASTL	0.000926820579797893	0.0011801100832	4.16987					RPS6KB2	0.000809170334767203	0.001203456971	2.60092									TOLLIP	5.2420376307814e-07	0.00001012498533	2.47942	NFE2	0.0163342431949825	0.0169522956402	3.32472
MAPK9	0.000553492240336995	0.00122173531592	2.85376	MATN3	0.000805909052203015	0.0010538810683	6.3869					RRAGC	1.53117420575576e-05	0.000095799125	2.25627									TP63	5.20575411397557e-06	0.00004104100849	2.72495	NFYA	0.00198298750375029	0.0023453815239	2.68202
MAPKAPK3	0.00572701505445364	0.00674376772716	3.4906	MAX	0.0101875160731315	0.0104876392962	4.35748					RRAS	3.30994373591087e-07	0.000010835129	2.79551									TPI1	0.00102134667456536	0.00168249982574	5.43678	NHLH1	0.000450724843559084	0.0006506704509	2.09778
MAPKAPK5	0.00222397023067586	0.00324849584256	2.91533	MED22	0.00783138685894862	0.0081018788393	3.38407					SAV1	0.000551555498809966	0.000932174376	2.92552									TPM3	0.00413482217228206	0.00506990563174	2.59781	NICN1	0.000322032270553172	0.0004920174744	2.90495
MAPKSP1	0.0175381793260178	0.01868822387199	2.46613	MEF2A	0.000725634718072735	0.0009714238537	6.19105					SBDS	0.0021912969366023	0.002462199030	3.069									TRAF1	4.12137832630589e-05	0.00018551690628	2.2768	NLK	6.9004289455465e-07	0.0000084566959	2.86588
MASTL	3.49221533009424e-05	0.00021618475853	3.12534	MEF2C	6.1506582980579e-06	0.0000358218895	5.63722					SCAND1	0.000487461338230078	0.000878289372	2.86975									TRAF2	0.0103612446301709	0.01137769584389	2.76779	NME4	3.1497234151764e-08	0.0000008802175	6.76724
MATN3	0.000104155066505135	0.00042205248868	3.46659	MEIS3	1.79320257984527e-06	0.0000156851798	3.34331					SCEL	0.000920931991284664	0.001302739583	2.8809									TRIB2	0.0276425632350832	0.02871847138495	3.41729	NME5	0.0004225492087743	0.0006208886333	4.94554
MDM2	0.000327732244402718	0.00085552593920	4.03047	METTL3	3.16787162621712e-06	0.0000240071235	3.88052					SDCCAG10	1.45419002406125e-07	0.000007434546	3.99878									TSC22D1	0.000666169579996341	0.00121026620031	4.95639	NOL4	0.0159053467090014	0.0165369669754	2.56937
MED22	0.000191663288662013	0.00062631622882	2.94912	MIF	7.55414323569278e-05	0.0001996452141	2.36997					SDCCAG8	8.14219540021236e-06	0.000062733273	2.62863									TSPY1	0.00111244941849481	0.00175463612826	2.47342	NPM1	0.00546134324386825	0.0059465665567	5.63164
MED4	0.00412680792567068	0.00521240248685	4.81814	MKNK1	3.83470385650308e-09	0.0000004824057	2.80135					SEPT4a	5.36662241363899e-05	0.000226283357	2.73599									TSPY3	6.57297899941656e-09	0.00000038013729	6.39638	NR1D2	7.95180218545413e-07	0.0000094968228	5.26078
MEF2A	0.00319080135158097	0.00424583892314	4.28307	MLANA	1.20226427832231e-06	0.0000126037372	4.30877					SEPT5a	0.000582326488870533	0.000976112844	2.03805									TYRO3_int	4.97078746571092e-05	0.00020534086317	2.15416	NR1H2	5.14125434859449e-06	0.0000284746395	2.95247
MEF2C	0.00485103701311721	0.00590343738346	4.8827	MLH1	0.00195183628904142	0.0022031050172	3.45135					SEPT9a	0.000266725834610553	0.000611764568	3.69899									UBA3	0.000445480973059064	0.00090398770556	3.7795	NR2C2	1.07940578818173e-05	0.0000457160099	2.96673
MEIS3	0.00413784566648282	0.00521240248685	2.22233	MLLT11	0.00231729416100759	0.0025661584987	3.95924					SET	0.000100344450546064	0.000338647971	2.7494									UCKL1	0.000474298729784597	0.00093708984500	3.94861	NR2E3	2.27758312965526e-08	0.0000008199299	6.53685
METTL3	3.51537634611813e-06	0.00006013143750	3.40911	MLLT6	0.00254979167025458	0.0027747732882	6.80089					SFRS5	0.000352875325597354	0.000722975588	2.65488									USF2	0.0349223449859627	0.03595861635053	4.33909	NR4A1	0.00751488354296081	0.0079862969017	2.40896
MIF	3.40591666512634e-06	0.00006013143750	2.26851	MLPH	1.38464182947484e-05	0.0000626575331	7.4186					SGK2	0.00127599562980198	0.001635994397	2.12476									USH1C	0.00500240713730409	0.00591517170471	2.07914	NRBF2	4.46669638435027e-09	0.0000004770592	7.5941
MKNK1	1.4107924852997e-05	0.00013485516404	2.79079	MLX	6.07455131325589e-05	0.0001785463914	4.89145					SGK3	0.000289505648224589	0.000627853027	2.02495									USP10	0.000118524302926449	0.00037389030105	0.277345	NRBP2	3.31673018914186e-05	0.0000936488524	3.26297
MLANA	0.00129637566279498	0.00213869081426	2.86861	MNAT1	0.000841948178384483	0.0010919286685	4.96937					SH2B1	0.000158168497489365	0.000434167218	3.27643									VDR	6.17698145688072e-07	0.00001128111877	6.8734	NRF1	0.00032159962726713	0.0004920174744	5.10629
MLH1	0.00107189740453577	0.00187798736644	2.09279	MOBKL2A	2.40730440352408e-07	0.0000038825499	3.31683					SH3GL1	0.000103473528333712	0.000338868062	3.02008									VEGFB	0.00130264712423772	0.00195522377858	3.18511	NRIP3	0.000101487352221931	0.0002051112803	4.16231
MLLT11	0.00604423674931452	0.00706610411341	2.51845	MPP1	0.0027936800591863	0.0029986770601	5.80136					SIVA1	0.00112605864810827	0.001495318140	2.30037									VIM	0.00168744532301392	0.00239976855363	4.24008	NTRK3_ext	3.16147946161284e-06	0.0000201247853	2.80866
MLLT6	9.56066852190024e-05	0.00040353471034	5.00918	MPZL2	4.12389445411704e-05	0.0001387128135	3.11727					SKAP1	0.000573610676337823	0.000965459945	4.47071									VPS24	0.000541627197365573	0.00102143824721	3.48538	NUBP2	2.87355305772677e-08	0.0000008802175	3.50422
MLPH	0.000169463362124937	0.00059221067409	6.00695	MRPL45	0.000719120379460856	0.0009685796974	4.54823					SLA2	4.59260135494611e-06	0.000042690317	2.36151									VPS4A	7.75440856636742e-06	0.00005491387291	2.52872	OAS2	0.0057968096460665	0.0062410511330	2.1022
MLX	6.9990789574042e-06	0.00009284492495	3.52682	MX1	0.000763891343397718	0.0010094278466	3.19422					SMAD2	0.000960493286524518	0.001336196443	2.68594									XAGE1D	4.88055455033228e-05	0.00020534086317	2.19001	ODC1	6.59727468005289e-06	0.0000339288412	5.84056
MMP11	0.0043148610180209	0.00534220887945	4.35667	MYCBP	0.00261664709738344	0.0028328244824	2.7459					SMAD4	0.00221274336560521	0.002479485032	2.41461									YWHAE	0.003300372931401	0.00417810291321	2.95739	OGG1	9.49889383805975e-05	0.0001954058161	3.9203
MOBKL2A	0.0030286328200731	0.00413573809464	2.57789	MYCL1	0.00011109318020092	0.0002541004013	5.15444					SMN2	9.6440698946321e-05	0.000328702049	2.99817									YWHAG	0.000211713183727501	0.00052126769792	2.86486	OIP5	0.000124767804566244	0.0002371823612	3.36664
MPP3	0.00376533422010948	0.00485608579974	3.62302	MYCN	1.66385910392423e-07	0.0000031440931	4.52469					SOX10	0.000118604037811493	0.000357904724	2.72629									ZC4H2	0.00172637375232229	0.00242531049415	2.86238	PACSIN3	0.00237614815826541	0.0027373226783	3.97651
MPZL2	0.000483765229379543	0.00111506169892	2.38239	MYOG	7.18739308878109e-05	0.0001946676437	4.23271					SPACA3	1.00103733688355e-05	0.000069393944	3.14979									ZHX2	0.000111330902538416	0.00035442039615	3.9131	PAGE1	1.23155652360685e-05	0.0000482569087	2.80228
MRPL45	0.000487428945509715	0.00111953644728	3.6322	NAGK	1.24914104678461e-06	0.0000128063692	4.1572					SPATA19	0.000926183456704654	0.001302739583	2.96405									ZKSCAN1	0.00442156756668018	0.00536462918055	4.32549	PCBD	2.56073350261476e-08	0.0000008676368	9.09337
MX1	0.0012895402891454	0.00213282745024	2.38082	NAP1L1	2.4659373009798e-05	0.0000975518593	11.1759					SRM	0.000129839066978317	0.000382044449	2.71053									ZMAT2	0.000242150566774045	0.00056017497780	2.55934	PCBP2	5.94423469163959e-05	0.0001375051880	4.79415
MYCBP	0.0222942468740639	0.02326045018963	2.12206	NAP1L3	1.14510938346902e-05	0.0000554056771	3.24082					SRPK2	5.47385837018382e-05	0.000227641019	3.07119									ZNF174	0.000675813923016625	0.00122139287129	2.72435	PCGF2	0.000113060855949592	0.0002207561120	3.50283
MYCN	0.010355471671872	0.01148644468723	2.83877	NAP1L4	1.53113743928003e-09	0.0000003210285	8.83627					SSX1	0.000296995957276348	0.000630347290	3.42708									ZNF207	0.00101405644451675	0.00168249982574	0.344631	PCTK1	7.06552060833516e-05	0.0001577418554	2.98465
MYOG	0.00276896435115297	0.00389572906547	2.64226	NDE1	7.22818926190828e-05	0.0001946676437	2.49473					SSX4	0.000506571193986406	0.000893050079	3.14197									ZNHIT3	0.000431765582526756	0.00088130974786	3.69705	PDCD2L	2.78287916807307e-05	0.0000843651790	2.39746
NAGK	0.00436922388350061	0.00539094289795	2.63966	NDRG1	0.000151168868561542	0.0003097238382	5.50914					STAU1	7.79445376745684e-06	0.000062733273	2.51351									ZSCAN16	0.000359042401919107	0.00075507705131	2.23353	PDCD6	0.000502420694970098	0.0007127938924	3.2547
NAP1L1	0.00113128930086559	0.00194533874487	5.4923	NDRG2	0.000412512896662298	0.0006267406087	3.85727					STIP1	9.71720400025875e-06	0.000068523042	2.28545									ZSCAN18	0.00976558002157649	0.01086107778041	2.74683	PDE4A	4.59442503467176e-06	0.0000256930953	3.30573
NAP1L3	0.000200617486248252	0.00064629528007	2.5088	NDUFV3	6.92206110325295e-05	0.0001901299753	8.68823					STK11	0.00125745823431125	0.001622398794	2.45578													PDGFRB	0.00558882226280533	0.0060397028581	2.14692
NAP1L4	0.00119334291761489	0.00201473479597	3.86352	NEDD9	0.00012660186578846	0.0002736514556	4.63615					STK16	0.000254149552920396	0.000597397512	2.16566													PDGFRB_ext	0.000147405559165823	0.0002712639044	4.98547
NCK1	4.74256763158513e-05	0.00025904781181	4.32081	NEK11	0.00234938907782956	0.0025971278207	6.06312					STK17B	0.0013724516576206	0.001711380268	2.76235													PDK2	0.000950894634535631	0.0012280612320	2.67514
NCOA5	0.000660392511608288	0.00137581773252	8.0705	NEK7	7.82070267411373e-05	0.0002058251875	4.95268					STK32A	0.0017927304462351	0.002083030547	2.21791													PDK4	9.75432032504848e-07	0.0000100777851	3.60023
NDRG1	0.000316136718615912	0.00083269340794	4.35438	NEUROD1	0.00144721261896765	0.0017110840927	2.7013					STK32C	0.000541640966719031	0.000926908600	2.40243													PECI	0.000230211714404081	0.0003810400790	6.65631
NDRG2	6.94459268387784e-06	0.00009284492495	2.76406	NFE2	0.0121792236684623	0.0125175354370	6.45563					STK33	1.11095743752404e-05	0.000075730265	2.83848													PELO	6.36800733634566e-07	0.0000084566959	3.36358
NDUFV3	4.85537371401277e-05	0.00025928518608	6.16469	NFYA	0.000962369890440863	0.0012155234158	6.8678					STK38	9.09086056487008e-05	0.000315098472	2.34623													PFKFB3	0.000903888306758674	0.0011779177934	3.02188
NEDD9	0.000258447201386152	0.00076145950885	5.53054	NFYB	0.000643058638046757	0.0008831525837	4.05144					STK38L	0.00122834455363999	0.001589851020	2.74892													PFKFB4	3.2364142577925e-06	0.0000201247853	4.73896
NEK3	0.000921090963514648	0.00169126871832	5.51746	NHLH1	8.25421437891165e-05	0.0002140022918	3.02559					STUB1	0.00417639854323028	0.004379864113	4.06369													PHF11	0.000152466543051045	0.0002773623876	2.44553
NFE2	0.000138396033163414	0.00051991044192	6.08117	NICN1	0.00125743023518495	0.0015180875584	3.38725					STYXL1	0.00180415696820535	0.002090368839	2.11127													PHF5A	0.00216212986487924	0.0025312739882	2.32681
NFYA	0.00198122756768395	0.00292681345226	6.2026	NLK	1.7675558765203e-06	0.0000156851798	4.91112					SUB1	4.24549009175961e-06	0.000041342987	2.50644													PHKG1	1.20297315278339e-05	0.0000479971818	3.0409
NFYB	0.00163955608705879	0.00254954893921	2.89777	NME4	6.91309585516216e-08	0.0000018905814	3.36305					SUPT4H1	0.000515510117290051	0.000901041188	2.71516													PHKG2	0.000177922401309489	0.0003124490950	2.7093
NICN1	0.000549106347044211	0.00122016062683	2.52493	NME5	0.00149918782130915	0.0017560319173	4.09129					SYCE1	6.78790243347723e-07	0.000014043907	3.11956													PHLDA2	0.0198355698418966	0.0205121871256	3.2335
NME4	0.000289972292337567	0.00080410617602	2.3776	NOL4	0.000346601848443814	0.0005477702580	6.4013					TADA3L	9.44687032992787e-05	0.000324686552	3.26613													PIM2	0.000290321474365339	0.0004574342546	3.85841
NME5	0.000893795156634949	0.00166865749109	2.7163	NPM1	0.00526831878655192	0.0054773099450	5.65453					TAF5L	8.40190519526915e-05	0.000304104356	2.67489													PIP	2.88247593248506e-06	0.0000190839786	3.29496
NR1D2	0.000191337726800754	0.00062631622882	3.03046	NR1D2	6.53701707151901e-06	0.0000373798522	4.35802					TAOK3	0.000290486802258428	0.000627853027	3.2163													PIP4K2B	0.0012966873197924	0.0015925200345	2.58056
NR1H2	3.3771991488353e-05	0.00021312421813	3.79769	NR1H2	2.02072254360994e-05	0.0000820022245	4.58545					TBL1X	0.00155685703058253	0.001867315324	2.80245													PKDCC	3.96150070170722e-09	0.0000004770592	3.35596
NR2E3	0.000571980369146697	0.00124343558510	2.49818	NR2C2	1.06297216698424e-05	0.0000530642455	4.37625					TBPL1	0.000160752218599857	0.000435414950	2.47417													PKLR	1.09644051456966e-05	0.0000460985209	4.83699
NR4A1	4.86658349255064e-05	0.00025928518608	3.20632	NR2E3	6.41131087254919e-08	0.0000018330521	2.83825					TCEA2	0.000131946972146941	0.000385473654	4.51203													PKMYT1	3.51842007137583e-05	0.0000968654517	3.69857
NRBF2	0.000963776935828889	0.00174015280080	2.1507	NR4A1	0.00329228131087714	0.0034980488928	4.96534					TCEAL1	0.00127476776807358	0.001635994397	2.82748													PKNOX1	2.69593736125358e-05	0.0000825989319	5.31691
NRBP2	0.00351161425029722	0.00458343225440	2.62022	NRBF2	0.000297823754219066	0.0004995497104	2.7742					TCF4	0.00398873774024639	0.004204623030	2.54494													PLAC1	6.78980867375514e-05	0.0001521762567	2.98148
NRF1	6.37791530090015e-06	0.00008835282332	3.13016	NRBP2	8.99971605292868e-05	0.0002262503692	3.96035					TCL1A	7.06621365948303e-05	0.000265145081	2.94261													PMF1	1.92492158114123e-05	0.0000648394638	3.71862
NRIP3	1.80062851256301e-05	0.00015711413386	3.46218	NRF1	0.000968401543391984	0.0012179844100	4.14595					TEK	8.27811159615673e-07	0.000014043907	2.09809													POU2AF1	0.000291455505970594	0.0004574342546	6.89017
NSF	0.00308341284266813	0.00416677411171	3.39998	NRIP3	4.27338749112035e-06	0.0000284817810	3.94466					TFPT	0.00171786820829365	0.002013203717	2.31653													PPP1R2P9	4.91202953544728e-05	0.0001203969793	5.87041
NTRK3_ext	0.000304573539364766	0.00081470288307	2.53162	NTRK3_ext	2.16839825464015e-07	0.0000036862770	3.80125					TFRC	0.0012839911055757	0.001641101132	3.21108													PPP2CB	2.35018848897674e-05	0.0000742896293	2.38021
OAS2	9.48386392786343e-05	0.00040353471034	2.40231	OAS2	0.00011214548889382	0.0002555779439	3.50784					TGIF1	0.000140378977632808	0.000395965530	3.33731													PPP2R1A	0.0411890038257986	0.0421400820669	2.39638
OGG1	1.7454478419523e-05	0.00015541658867	2.69075	OGG1	0.000207283434516142	0.0003846055466	3.69613					TGIF2	0.000820873784488829	0.001212048296	3.39647													PPP2R1B	0.000810246305126964	0.0010728386008	2.17748
OIP5	0.00114472543315122	0.00195541355879	3.0452	OIP5	0.000616100326321102	0.0008548156945	4.77963					THEG	0.00143276994329441	0.001749262408	3.174													PPP3CA	0.000781107508750681	0.0010414766783	2.31745
PACSIN3	0.00188354927802093	0.00284061956082	2.78424	PACSIN3	0.00237515161881894	0.0026210006460	3.55055					THRA	0.00312334196701832	0.003367120570	2.33527													PPP4C	0.000251592076051076	0.0004085471309	2.08852
PAGE1	0.0120192736286538	0.01315240380240	3.63513	PAGE1	3.4215259554013e-05	0.0001236861969	5.29238					TIRAP	1.94811600364111e-05	0.000110663812	4.61953													PPP4R1	0.000711549109716586	0.0009598414220	2.30861
PAK2	0.00121583053507379	0.00204209262997	4.95169	PCBD	2.69757496008571e-09	0.0000004241937	2.85188					TLK1	0.000473863829838156	0.000862912013	3.42529													PRC1	3.77314827241027e-07	0.0000062095240	8.14727
PBX3	0.00214523156450406	0.00314054170479	3.86734	PCBP2	0.000235853175343825	0.0004167181104	4.39923					TOLLIP	0.00129990820007557	0.001656269327	2.02339													PRDX1	6.26218109734108e-05	0.0001425698147	3.56872
PCBD	0.0132255753462568	0.01432770662511	2.2879	PCGF2	9.0008987975517e-05	0.0002262503692	3.66698					TP63	0.000528933587621837	0.000908965703	2.659													PRKAG3	4.25202438783244e-07	0.0000068032390	3.77846
PCBP2	0.000266180768847188	0.00076896666556	2.982	PCTK1	0.0005069051698734	0.0007346621010	5.20917					TPM4	0.00026774048350295	0.000611764568	2.74893													PRKAR1A	7.35862207035751e-06	0.0000368570984	6.93481
PCGF2	0.000339980062366759	0.00085987175307	2.7469	PDCD2L	0.000117229667214804	0.0002624108921	5.1045					TRAF1	0.000276140621551497	0.000623986266	2.04178													PRKCI	0.00125161424791781	0.0015470596712	2.51226
PCTK1	0.000668937279374594	0.00138674801060	4.75105	PDCD6	6.47587780099971e-05	0.0001851289259	5.09227					TRAF6	0.000477664467485764	0.000864445873	2.84512													PRKD2	1.61165711282494e-05	0.0000576592855	3.84098
PDCD2L	0.00115355989170953	0.00195541355879	4.13789	PDCL3	6.1129201699928e-06	0.0000358218895	3.79138					TRIB2	0.000234359605184092	0.000563841638	2.03851													PRKRA	0.00578463964958127	0.0062396113074	3.0115
PDCD6	0.0049628712044932	0.00600831321414	3.11691	PDE4A	7.34687003925431e-05	0.0001966460108	4.05731					TRIB3	0.0130304187031542	0.013191686261	2.71432													PRKX	2.36024343042548e-05	0.0000742896293	2.56839
PDE4A	0.00415329905563515	0.00521565189228	2.68267	PDGFRB	0.00238528797390206	0.0026275764196	5.15327					TROVE2	0.000239460507881194	0.000569414812	2.20146													PRKAA2	0.000543342718723478	0.0007633302585	3.54013
PDGFRA	0.00160523492586042	0.00251422337785	4.2722	PDGFRB_ext	0.000167955724806473	0.0003288643844	3.63062					TSGA10	0.00135726365255097	0.001702824644	2.47439													PRL	1.94191470285219e-05	0.0000650315621	3.41113
PDGFRB_ext	3.32494330213108e-06	0.00006013143750	2.8115	PDK2	7.52815481330705e-05	0.0001996452141	4.08387					TSSK1B	0.000106502038862459	0.000340307296	3.19502													PRM2	8.75283129970756e-05	0.0001840011251	2.4779
PDK2	1.54887395683009e-05	0.00014179831999	2.96748	PDK4	5.98292532479215e-06	0.0000358102904	4.35394					TSSK2	0.00104790076091124	0.001419176858	3.10429													PRSS50	1.74010734249748e-06	0.0000139360284	2.48157
PDK4	0.000565658795061057	0.00123381951943	3.23347	PDPK1	0.00251578035866844	0.0027472670931	5.66387					TSSK3	0.00413813259224955	0.004350890052	3.33931													PRSS54	9.95323992283325e-06	0.0000439860432	3.221
PDPK1	8.41321205752097e-06	0.00009814980080	3.93984	PECI	0.000231987890499532	0.0004110433327	3.62484					TSSK6	0.000592516825740368	0.000985119438	3.21654													PSCA	3.98430873428815e-05	0.0001043164469	6.22413
PECI	2.3834658309626e-06	0.00004841414969	2.30047	PELO	3.14477934703788e-06	0.0000240071235	4.14297					TUBB	0.00396330032859403	0.004188604223	2.09347													PSG11	0.00310686016766927	0.0035089244247	3.6066
PELO	0.0111266736751205	0.01223745835673	2.40592	PFKFB3	1.03523941272745e-07	0.0000026046624	3.92368					TYRO3_int	0.000286818013756083	0.000627853027	2.33285													PSIP1	0.00838753494070796	0.0088809193490	3.0434
PFKFB3	0.00292724501396427	0.00403972241842	2.61287	PFKFB4	3.28311277335899e-06	0.0000245672898	2.26464					UCKL1	0.000163458977002397	0.000438644445	2.49178													PSMB10	2.0934111098191e-05	0.0000685116363	2.99257
PHF11	0.000514250292212992	0.00117285154364	2.33004	PHF11	0.000157966980900541	0.0003194894887	3.27513					USH1C	0.00027123752336154	0.000616311928	2.18999													PSMB3	2.5436554917018e-05	0.0000783500301	3.04149
PHF17	1.52980322023274e-05	0.00014179831999	3.71273	PHF17	0.000451012309036718	0.0006659313202	4.92352					USP10	0.000115211741827982	0.000354297762	7.67185													PSMB8	1.42142058232387e-05	0.0000527415808	2.41213
PHKG1	0.000277567031985422	0.00078785402092	2.35514	PHF5A	0.00116562757536297	0.0014208909785	5.28542					VPS4A	3.64307511790479e-05	0.000173257875	2.40555													PSMB9	0.00135218791083386	0.0016529174954	3.3357
PHKG2	8.400732802812e-11	0.00000002730238	3.1488	PHKG1	3.65900538421351e-05	0.0001307678629	3.34648					VPS72	0.000448076282798868	0.000834649301	3.11644													PSMD9	0.00085688687036051	0.0011217428121	2.49864
PHLDA2	0.0027787905871618	0.00390110989558	2.87511	PHKG2	9.44038306689114e-06	0.0000490743880	4.02329					WAS	0.0179371079381786	0.018025250975	4.16424													PSME1	1.36252693159332e-05	0.0000509620463	2.52514
PIM2	0.00349025422342502	0.00456471880327	2.73785	PHLDA1	0.000168776164680609	0.0003288643844	5.37815					WT1	0.00132067016692274	0.001677497200	3.20353													PSME2	9.8472091157568e-07	0.0000100777851	8.15541
PIP	0.00533515237520602	0.00638646232759	2.54402	PHLDA2	0.0224329898801654	0.0230185165328	3.65999					WWTR1	4.77227327395159e-05	0.000205458923	3.40369													PSME3	0.000812079218683753	0.0010728386008	2.91689
PIP4K2B	0.00093395629083686	0.00170525727260	3.35365	PIM2	0.00113275939608696	0.0013861977824	3.85316					XAGE1D	0.00278337577776947	0.003052012582	2.02481													PTK2_iso2	0.00334194105693756	0.0037450545696	2.20335
PITRM1	0.00137815403527162	0.00223391551852	3.21353	PIP	4.72791169487171e-05	0.0001501947705	3.94628					XAGE2	0.000104996694887562	0.000340307296	3.04568													PTP4A2	5.85021560220022e-05	0.0001364260804	2.8831
PKDCC	2.80440276375492e-05	0.00019188018910	2.31847	PIP4K2B	0.00130600119086403	0.0015676999028	4.82736					XIAP	0.000700756382022705	0.001086947480	3.54269													PTP4A3	1.14941368488341e-05	0.0000467812922	2.5562
PKLR	0.00314879790185098	0.00420270767188	2.71384	PKDCC	6.80621375155608e-07	0.0000083943303	3.549					YTHDF2	3.27840564547524e-05	0.000159627132	2.82562													PTPN1	0.000563707418540886	0.0007824259356	3.08738
PKMYT1	1.14759106516322e-07	0.00000790535016	3.49088	PKLR	3.72130929546817e-06	0.0000260924511	3.04334					ZAK	3.73078073835031e-06	0.000040154982	2.76644													PTPN6	0.00157128249446374	0.0018875815788	2.94613
PKNOX1	4.55492641265109e-05	0.00025523294554	2.81841	PKMYT1	7.24200773230568e-05	0.0001946676437	4.33839					ZAP70	7.23762905172906e-05	0.000269108207	3.06371													PTTG1IP	0.0446590342251023	0.0456092264427	2.37185
PLAC1	0.00496379107076087	0.00600831321414	2.08507	PKNOX1	4.41212020871779e-05	0.0001438202879	4.0496					ZBTB25	0.000661082465474795	0.001075319603	2.09626													PYCR1	2.93910519700892e-06	0.0000192377795	5.88749
PLK2	0.000535434543103929	0.00120426454331	3.53045	PLAC1	1.79478903176659e-05	0.0000765159032	3.15948					ZC4H2	4.52481304080754e-05	0.000197941925	2.30389													RABEP1	0.000461510812022106	0.0006629182736	3.28792
PMF1	0.000263343930487116	0.00076416765543	3.04539	PMF1	6.9742954305946e-06	0.0000395210074	4.02337					ZMAT2	0.00141713309536631	0.001740562871	2.70896													RAC1	0.0116576353591492	0.0121424918027	2.16819
POU2AF1	0.000793635747457427	0.00153530724955	3.24449	POU2AF1	0.000561490424126519	0.0007848388373	4.15387					ZNF187	0.00135400738040416	0.001702824644	2.90989													RAC2	0.00274093863305142	0.0031262983221	5.11192
POU2F2	0.000336434443176429	0.00085770672792	4.9756	PPARD	9.7184860238443e-05	0.0002347400992	4.24926					ZNF207	0.000518464352569965	0.000902348597	4.37168													RAD51L1	0.00117933795072983	0.0014767362166	2.64285
PPP1R2P9	0.00038836832091501	0.00094095066053	4.39247	PPP1CB	0.00159039487254154	0.0018456796584	5.10585					ZNF276	0.00322807389997747	0.003465307677	2.11375													RAD51L3	0.00199203410725555	0.0023512533725	2.3135
PPP2CB	0.00658019053944177	0.00765138434819	3.64331	PPP1R2P9	6.03480251362129e-06	0.0000358102904	5.38367					ZNF496	6.40607635657419e-05	0.000253729323	2.66267													RAF1	0.00127006510179246	0.0015665042797	2.01971
PPP2R1A	0.00366033284308224	0.00475462433382	3.14272	PPP2CB	0.00011106698152532	0.0002541004013	5.37378					ZNF593	0.00119137064867619	0.001556692296	2.82657													RARA	0.000982165094480054	0.0012627836929	2.49017
PPP2R1B	0.000650639539123544	0.00135985755765	2.62178	PPP2R1A	0.000522654490450954	0.0007471583511	4.59398					ZNRD1	0.00154796142784656	0.001865639505	2.6735													RARB	2.491116881129e-06	0.0000174985771	4.34424
PPP3CA	0.0101582646234324	0.01128875707692	2.77405	PPP2R1B	0.000338157791168521	0.0005426052312	3.83208					AAK1	0.00086013226990929	0.001243451142	2.94185													RB1	0.000280435821770436	0.0004474543860	3.17997
PPP4C	0.000755427292697589	0.00148796284925	2.97883	PPP3CA	2.64997070827284e-05	0.0001004115407	4.90569																					RBKS	0.000832504837953423	0.0010956830314	9.10224
PPP4R1	0.00698439172546387	0.00807803313443	3.22761	PPP4C	0.000110558697529961	0.0002541004013	4.38387																					RBM46	1.32753889437141e-05	0.0000503067370	8.07197
PQBP1	3.41052962053217e-05	0.00021315810128	7.10184	PPP4R1	0.00024327099139982	0.0004262324613	4.95362																					RBM6	0.000223195095135105	0.0003715617769	2.85966
PRC1	3.62989916823592e-05	0.00021828981203	4.10603	PQBP1	9.9111210420652e-05	0.0002369785110	8.71718																					RCAN1	0.0020250390037002	0.0023853220166	2.8689
PRDX1	0.000302265014854707	0.00081186884155	2.90438	PRC1	1.03551874444326e-06	0.0000112300222	4.759																					RDBP	0.00100267709446218	0.0012834266809	2.13622
PRKAG3	0.00301449629714468	0.00412510019609	2.31118	PRDX1	0.00030637371520853	0.0005095596252	4.18383																					RET_ext	0.000152645619551093	0.0002773623876	2.47606
PRKAR1A	1.63406061527021e-06	0.00004085151538	2.63217	PRKAG3	9.11145942169795e-07	0.0000102341214	3.93819																					RHOB	0.00142635076358185	0.0017267079936	3.41349
PRKCI	0.00270926490917753	0.00385344024281	3.43613	PRKAR1A	0.000125319241616329	0.0002732978331	2.54233																					RHOT2	0.000102752515321472	0.0002069421288	2.53978
PRKD2	1.23135983805126e-05	0.00012127028708	3.41431	PRKCI	0.00173561573791918	0.0019813108878	4.89705																					RING1	0.000559179216831436	0.0007798722249	3.10081
PRKD3	0.00757312733333188	0.00868171563786	2.56156	PRKD2	0.000339880320032694	0.0005439814791	3.88652																					RIPK2	5.50236637189345e-06	0.0000301844098	2.27021
PRKRA	2.90238863765641e-05	0.00019476898141	3.02965	PRKD3	0.000331640921239209	0.0005362522865	4.37403																					RNF7	2.43384695103291e-05	0.0000758696586	5.02803
PRKX	2.44052766390624e-05	0.00017838597881	3.15344	PRKRA	0.00246886007140045	0.0027007182346	4.56133																					ROPN1	0.000237666537854845	0.0003894111503	4.68156
PRKAA2	0.000967735886545125	0.00174034683906	2.94657	PRKX	0.000241440833252623	0.0004242074975	4.10518																					RPA2	5.00578591794057e-09	0.0000004770592	4.69275
PRL	9.1921569936883e-07	0.00002715864566	2.79335	PRKAA2	0.00112064191008513	0.0013740424200	4.07206																					RPL7A	0.000427455569215818	0.0006264997656	2.35736
PRM2	3.12798811858572e-06	0.00005979977286	3.75771	PRL	0.000299424118474062	0.0005008983259	4.40357																					RPLP1	4.33428999296114e-08	0.0000009644339	4.99408
PRPF4	0.0220038685904565	0.02299439643697	4.73968	PRM2	6.82134185501618e-05	0.0001893256163	5.22605																					RPS15A	2.07773270589398e-05	0.0000683870879	2.53457
PRSS50	0.0183976201753544	0.01944463920972	2.47165	PRSS50	8.89141706272261e-07	0.0000102341214	4.18986																					RPS6KA2	3.27728792990056e-05	0.0000932631915	2.17346
PRSS54	0.0131394898420925	0.01425821101396	2.61565	PRSS54	4.02354808719933e-05	0.0001368006350	4.12729																					RPS6KA4	3.16116034361912e-05	0.0000905884755	2.55502
PSCA	3.20819235906416e-05	0.00021019068136	2.587	PSCA	0.000695651377437089	0.0009477024694	3.86867																					RPS6KA5	1.74898425490213e-05	0.0000607196794	2.71399
PSG11	0.0028766731812591	0.00399537941842	2.34693	PSG11	1.72497471627397e-06	0.0000156851798	3.17549																					RPS6KB2	7.52542688033199e-06	0.0000370482554	3.73889
PSIP1	0.00033568584667746	0.00085770672792	3.37103	PSIP1	0.000282522582875203	0.0004802883909	6.74605																					RQCD1	0.000114420093765127	0.0002220836987	7.13709
PSMB3	0.000151053200757899	0.00055159876681	2.54267	PSMB10	2.73162816304874e-05	0.0001019830808	5.49028																					RRAGC	5.11483578499413e-05	0.0001227560588	2.30583
PSMB8	0.000580147392142579	0.00124866160560	3.08002	PSMB3	0.000114601674727145	0.0002592965950	3.6284																					RUFY1	1.14616194506963e-05	0.0000467812922	5.50997
PSMB9	0.00298425385409683	0.00409233123452	2.76831	PSMB8	0.000104853680581684	0.0002460931533	4.66606																					RUNX1T1	3.49973938278965e-05	0.0000968654517	3.69663
PSMD4	0.00726320415998987	0.00835589859114	3.10303	PSMB9	0.000769266002385776	0.0010143989843	4.47429																					RUVBL1	0.000370358128065855	0.0005540942384	2.47706
PSMD9	0.000955991869975788	0.00173637474388	3.06162	PSMD4	0.000559430028186001	0.0007848388373	5.79682																					S100A7	0.00233778956020479	0.0026985306346	4.80916
PSME1	0.000889138629124331	0.00166553345513	2.78397	PSMD9	7.64388265793237e-06	0.0000421754578	4.80699																					S100A8	1.64317844309561e-05	0.0000584241224	5.35406
PSME2	0.0209917671638378	0.02197205902817	2.20719	PSME1	5.53116361238283e-05	0.0001672645150	4.57171																					SCAND1	0.000127797279874913	0.0002393925217	2.53896
PSME3	0.00968883539549548	0.01085817759840	2.24382	PSME2	1.57018635319433e-07	0.0000030863976	3.82919																					SCGB1D2	3.10939117344715e-05	0.0000897713675	4.54055
PTK2_iso1	0.00412304600853932	0.00521240248685	4.48558	PTK2_iso2	0.000367105720543081	0.0005715581639	9.06057																					SDCCAG3	0.00107490817617292	0.0013548076794	2.7005
PTK2_iso2	0.000177579466935923	0.00060574293491	6.48899	PTP4A2	0.000287377865264718	0.0004859157991	4.61637																					SEMG1	0.000114897469093816	0.0002220836987	4.0392
PTK7_ext	0.00167283444643386	0.00257664073503	3.78085	PTP4A3	4.62241893416415e-05	0.0001475889091	4.67587																					SEPT4a	0.003186064729108	0.0035843228202	2.78073
PTP4A3	2.44251570983969e-05	0.00017838597881	3.58965	PTPN1	0.00155340409747452	0.0018146491992	5.24618																					SEPT5a	2.05259224066447e-06	0.0000147786641	4.7395
PTPN1	6.7176129784037e-07	0.00002144489997	4.0759	PTPN20A	1.13556827303936e-06	0.0000121063126	3.8346																					SEPT9a	1.10623572298664e-07	0.0000022756849	6.62649
PTPN20A	0.000748785475722654	0.00148387365616	2.49946	PTPN6	1.90419896141679e-05	0.0000784018679	9.11961																					SERPINF2	0.00032119723607542	0.0004920174744	2.75423
PTPN6	0.00130247925669697	0.00214332029583	7.58053	PTTG1IP	0.000420981418314791	0.0006350055447	4.41791																					SET	0.00128457067905263	0.0015810100665	3.53509
PTTG1IP	0.000104472181779937	0.00042205248868	3.3154	PYCR1	0.00118519012001666	0.0014391594314	2.39642																					SGK2	1.01346439057732e-05	0.0000439860432	2.46029
PYCR1	0.000128704546442329	0.00049501748632	2.55792	RABEP1	0.000222355687277384	0.0004030597328	3.6213																					SGK3	9.40875354876799e-05	0.0001954058161	3.92434
RABEP1	0.0393036296390319	0.04048709867729	3.63166	RAC1	0.00462702020630574	0.0048506595163	5.55528																					SGSM3	7.80762173929362e-09	0.0000005621488	4.48327
RAD51L1	0.000116748774382712	0.00045686488023	3.35023	RAC2	0.000378647050708996	0.0005866231401	5.47732																					SH2B1	0.0116509758372533	0.0121424918027	2.91928
RAD51L3	0.0122510127317643	0.01338345928680	2.72528	RAD51L1	0.000170853348322148	0.0003316875188	4.7812																					SH3GL1	0.000370163165437986	0.0005540942384	4.3989
RAF1	0.0076804252584297	0.00877377226358	3.66155	RAD51L3	0.0005056435864233	0.0007345261336	4.32215																					SHPK	9.96871092799819e-07	0.0000100777851	5.22001
RALBP1	0.000281472500727802	0.00079480874652	4.18932	RAF1	0.00089098410837235	0.0011484200905	5.79044																					SIVA1	6.45898691299988e-06	0.0000338216042	3.96194
RARA	0.024211016539222	0.02517945720079	3.05954	RALBP1	0.000380802169956673	0.0005885124445	5.8221																					SLA2	1.79148111764296e-05	0.0000614222097	2.89672
RARB	0.0126564875726942	0.01378009534715	2.47095	RARA	0.000690716102022252	0.0009444791917	5.26414																					SMAD2	2.94256775080542e-05	0.0000871694919	2.906
RBKS	0.00364285088422563	0.00474519654258	2.45309	RARB	0.000124430704041159	0.0002732978331	4.21299																					SMAD4	0.000189352890282458	0.0003275293237	2.28897
RBM46	0.000411229470640017	0.00097911778724	2.19352	RB1	2.8432340267069e-05	0.0001039764071	5.58306																					SMARCE1	1.01233876640945e-06	0.0000100777851	7.32304
RBM6	2.58043193242417e-05	0.00018636452845	5.5031	RBKS	0.00143918867977231	0.0017065839436	2.78822																					SOCS3	5.35831241498207e-05	0.0001270118498	4.86295
RBPJ	0.000895940714447188	0.00166865749109	2.04199	RBM46	9.22944157271438e-06	0.0000483776562	2.62086																					SOD1	2.17387568718402e-10	0.0000001252152	6.43632
RCAN1	2.74340704262408e-05	0.00019188018910	3.6858	RBM6	0.000706373906235704	0.0009575629031	7.77871																					SOD2	0.000457950416381868	0.0006594485996	5.65707
RDBP	0.00290457590308189	0.00402553163540	4.64394	RCAN1	0.000186511201759323	0.0003533600780	4.60717																					SORD	1.22556015924249e-05	0.0000482569087	12.3175
RET_ext	0.000124255928958386	0.00048075210609	3.16442	RDBP	0.000126196566611676	0.0002736514556	6.04421																					SOX10	1.94888531014308e-06	0.0000146644182	2.18596
RHOB	0.000324569664804429	0.00085068662146	2.10189	RET_ext	0.00029647203935621	0.0004986120662	4.5815																					SPANXN1	1.7580817477218e-05	0.0000607196794	6.48999
RHOH	9.75820431619537e-05	0.00040724553637	3.90725	RHOB	0.00137126934955875	0.0016335765547	3.47631																					SPANXN2	9.64721986955392e-07	0.0000100777851	2.56123
RHOT2	0.00305653884963541	0.00416118240277	3.18568	RHOT2	9.49467234260681e-05	0.0002342019178	4.21075																					SPARC	4.62531266076796e-07	0.0000072004867	4.12865
RHOXF2	0.00100460031825883	0.00178412624827	2.82258	RHOXF2	0.000832177143574375	0.0010837255141	4.20918																					SPATA25	1.03145713572808e-06	0.0000100777851	4.80695
RING1	0.000670289182387457	0.00138674801060	3.10351	RING1	0.000602693633151538	0.0008387041930	4.46696																					SPG20	0.000338257699808887	0.0005140803037	3.26803
RIOK3	0.000550010867170541	0.00122016062683	3.46178	RIPK2	1.83357809290156e-05	0.0000768880414	4.90739																					SPINLW1	9.69543996587474e-06	0.0000439730191	2.26127
RIPK3	0.00195391011429364	0.00290362873138	4.08306	RNF7	7.53326599182701e-06	0.0000419329585	3.77151																					SQSTM1	7.80958530810519e-05	0.0001691098172	2.45691
RNF7	0.00166634493493545	0.00257274158600	2.48641	ROPN1	0.00122122532115529	0.0014800592043	5.22918																					SSBP4	4.13497259488613e-08	0.0000009644339	7.92464
ROPN1	0.000563952447748292	0.00123381951943	3.43736	RPA2	1.30836526435078e-08	0.0000008745340	4.16131																					SSNA1	0.00641282199056509	0.0068657722427	11.1335
RORC	0.0125113167386734	0.01364489241634	4.12247	RPL7A	4.53175022947428e-05	0.0001461779946	4.49091																					SSX2	0.000290796095450008	0.0004574342546	7.07994
RPA2	0.00167688595023911	0.00257677510084	2.73026	RPLP1	1.80546942799144e-05	0.0000765159032	3.42709																					STAT1	3.96011626826586e-09	0.0000004770592	6.28576
RPL15	0.000296973558679338	0.00081009558711	4.02844	RPS15A	0.000127163019798921	0.0002739230803	4.35557																					STAU1	8.16053699448846e-05	0.0001734490520	6.33938
RPL18	0.00426960067911359	0.00529626038440	3.94273	RPS6KA1	0.00201538703061308	0.0022516490981	4.73359																					STK11	0.000266264920517232	0.0004284038945	3.89669
RPL22	0.000526676416092952	0.00119282115143	3.51018	RPS6KA2	9.77772750449161e-05	0.0002347400992	4.14587																					STK16	3.96744741034755e-06	0.0000233188746	2.65314
RPLP1	0.000139897180651449	0.00051991044192	2.52195	RPS6KA4	0.000120856087475869	0.0002695690745	5.84505																					STK3	1.27518907504976e-05	0.0000492852994	7.27106
RPS15A	7.48690196147618e-09	0.00000121662157	2.8147	RPS6KA5	3.91713187776135e-05	0.0001353777995	4.80559																					STK32A	0.000227278079445966	0.0003772685123	2.30591
RPS6KA1	0.00767955391973581	0.00877377226358	3.25108	RPS6KB1	0.000210573343635712	0.0003884182790	6.85445																					STK32C	0.00100602472605575	0.0012848564129	2.42937
RPS6KA2	0.000689038910352764	0.00140399777972	2.77393	RPS6KB2	0.00011594079309469	0.0002604527102	5.58634																					STK38	6.57304956036816e-05	0.0001484735901	2.37855
RPS6KA4	0.000177995231642027	0.00060574293491	3.9363	RQCD1	0.000376119484795404	0.0005841460640	3.93718																					STK38L	0.00548749931975241	0.0059525416350	2.44556
RPS6KA5	0.0151946295574465	0.01627102011918	2.83955	RRAGC	0.000207916400301697	0.0003846453406	4.95524																					STK4	7.29616745717581e-05	0.0001610188680	2.2972
RPS6KB2	4.05941930419549e-05	0.00023145811822	4.93603	RUFY1	5.80541203990909e-06	0.0000354524677	3.28214																					STMN1	0.000212610016213009	0.0003585526373	3.73335
RPS7	0.00157993376580629	0.00248657856604	3.69099	RUNX1T1	9.60468448043483e-05	0.0002347400992	3.94038																					STRADA	6.17739763709882e-05	0.0001412922981	2.3933
RQCD1	0.00141466517630383	0.00227045028296	2.50426	RUVBL1	0.000708448916581916	0.0009583104700	5.19844																					STYX	0.000112356271414253	0.0002201265726	5.05798
RUFY1	2.38851385574744e-05	0.00017838597881	2.72541	S100A7	0.00652521750298466	0.0067728742729	5.09346																					STYXL1	0.000413259470642514	0.0006119214784	2.4641
RUNX1T1	0.00297730441746091	0.00409143313182	2.80678	S100A8	2.631732330263e-05	0.0001003248264	4.10804																					SUB1	6.37817158400601e-07	0.0000084566959	2.63145
RXRB	0.000248127170404124	0.00075365729328	6.32864	SCAND1	0.000134546486744875	0.0002833245305	4.45859																					SUPT4H1	0.00331978416838801	0.0037274769610	2.96307
S100A7	1.3757714922609e-05	0.00013347036865	3.17384	SCEL	0.000225633272981931	0.0004042941462	7.56713																					TACC1	0.00133897696609187	0.0016409590053	3.80396
S100A8	0.00997866944816051	0.01112544621150	2.24776	SCGB1D2	2.39590175874239e-07	0.0000038825499	3.99384																					TACSTD2	6.18153804117853e-05	0.0001412922981	2.87454
S100P	0.00031642349501594	0.00083269340794	2.35175	SDCCAG3	0.000307031952213258	0.0005095596252	5.90988																					TAF5L	0.000169531028953918	0.0003013884959	2.85297
SCAND1	6.81567734974409e-07	0.00002144489997	3.35422	SDCCAG8	1.87922112185199e-06	0.0000161921930	2.50035																					TAF6L	8.6607461862248e-05	0.0001834040369	2.53892
SCGB1D2	7.20341994947093e-05	0.00033685057318	2.75125	SEMG1	4.15122126101585e-05	0.0001388892645	4.19998																					TAF7L	3.43719726891948e-05	0.0000958990811	2.77068
SDCCAG8	1.97863365027289e-05	0.00016488613752	2.61879	SEPT4a	5.68156794115241e-05	0.0001701764874	4.63684																					TAGLN	0.000119841634482645	0.0002299865256	5.37163
SEC14L2	0.000912974661493561	0.00168993913232	3.43026	SEPT5a	2.74180655239609e-05	0.0001019830808	3.98496																					TBC1D2	1.80403365442738e-06	0.0000140422079	5.02944
SEMG1	3.65360419736101e-06	0.00006089340329	2.83738	SEPT9a	5.43240976922386e-06	0.0000336751812	9.40867																					TBCB	1.58445094403681e-06	0.0000136215484	3.23916
SEPT4a	0.00115519816396078	0.00195541355879	3.27906	SERPINF2	0.000317695644224172	0.0005203920839	4.08251																					TBL1X	0.00867283097911996	0.0091661479706	2.69759
SEPT5a	0.000312078006921634	0.00083135534631	3.0411	SET	1.3192285968856e-07	0.0000030733140	5.56212																					TBPL1	0.00047456731746659	0.0006766108289	2.61127
SEPT9a	0.00104550700795742	0.00183670150047	6.34995	SGK2	3.73341907631227e-06	0.0000260924511	4.04341																					TCF4	0.000251293099202362	0.0004085471309	3.56271
SERPINF2	4.1001868861067e-05	0.00023174969356	3.30758	SGK3	0.000515828595751413	0.0007407675496	3.82215																					TCL1A	0.00104955886681325	0.0013315989147	2.41822
SET	8.300427345545e-06	0.00009814980080	3.26406	SGSM3	0.00030792846472503	0.0005097026429	2.54626																					TDRKH	2.18487320650579e-05	0.0000699263398	3.89017
SGK196	0.00286859974644581	0.00399269771989	3.1599	SH2B1	0.00498928737000481	0.0052044141886	11.0046																					TEK	1.10792614006746e-05	0.0000462438737	4.18244
SGK2	0.000344336805106619	0.00086416572710	2.85178	SH3GL1	0.00021366315513883	0.0003917251038	5.78638																					TFDP3	0.0204865200720994	0.0211473755583	2.15603
SGK3	0.0181142127516996	0.01918871692742	3.18345	SHPK	0.000399492920776138	0.0006113894092	4.85844																					TFG	1.00597176426988e-05	0.0000439860432	7.09681
SGSM3	0.000421193276239238	0.00099554774384	2.0963	SIVA1	0.000159220640426391	0.0003209928937	4.37502																					TFPT	6.16680079273281e-05	0.0001412922981	4.03868
SH2B1	7.04622643211339e-05	0.00033431001320	8.96011	SKAP1	0.00025055050018786	0.0004329567709	3.91804																					THRA	0.000287512795850143	0.0004569116621	3.18153
SH3GL1	5.37598271730453e-05	0.00027955110130	6.53729	SLA2	8.47990626343148e-05	0.0002177086139	4.73588																					TIE1_ext	1.50079766770768e-05	0.0000547126238	2.38453
SHPK	0.00266082201426345	0.00379283839752	2.91424	SMAD2	0.000124516176227336	0.0002732978331	6.07427																					TIRAP	1.6694031126185e-05	0.0000589924045	2.54419
SIVA1	0.00235390718260768	0.00340766073206	2.80811	SMAD4	0.000552662894150861	0.0007787080151	4.6591																					TK1	6.55206180660386e-07	0.0000084566959	6.31151
SKAP1	0.000235475650903125	0.00072885320518	3.31613	SMARCE1	4.46691231038975e-05	0.0001448292703	3.81474																					TKT	1.99330221591349e-05	0.0000659851768	5.82081
SLA2	0.0002907153097902	0.00080410617602	2.92669	SOCS3	5.4608401889033e-06	0.0000336751812	4.07493																					TLK2	2.99645128383812e-05	0.0000871694919	4.59888
SMAD2	0.0200648479740652	0.02103572771475	5.41158	SOD1	3.86280596765928e-07	0.0000055220567	3.68536																					TMEFF2	7.84272519184959e-06	0.0000377435670	2.74945
SMAD4	0.000974567176328243	0.00174509273998	3.03823	SOD2	0.000895395441451018	0.0011517458746	3.81229																					TNFAIP8	8.11109446115999e-05	0.0001730366818	3.28757
SMAD9	0.000560486580537085	0.00123079823429	4.35832	SORD	0.000142403471810637	0.0002946440256	3.19903																					TNIP1	0.00012627754927553	0.0002392627249	4.09799
SMARCE1	0.00011737913076715	0.00045686488023	2.80864	SOX10	3.42218809955166e-06	0.0000247179895	5.23886																					TOLLIP	6.46863279249672e-07	0.0000084566959	3.76318
SOCS3	0.000260280344915018	0.00076145950885	2.77158	SPANXN1	1.94662480004942e-07	0.0000034983629	3.77187																					TP63	7.99212400301425e-05	0.0001724143605	3.73715
SOD1	0.0335879761740714	0.03470935534681	4.18997	SPANXN4	0.00952071834746873	0.0098172653124	6.17608																					TPI1	2.71593653573375e-05	0.0000827713992	5.24632
SOD2	1.88378404767881e-05	0.00015902073130	2.886	SPARC	6.01776682910927e-06	0.0000358102904	3.93113																					TPM1	0.00399775858629977	0.0044028851734	4.11242
SORD	0.00525107853875577	0.00629741891179	2.28972	SPATA25	8.72993978190775e-06	0.0000468261195	2.72751																					TPM3	0.000563829951800561	0.0007824259356	3.71425
SOX10	0.000179084631601196	0.00060627609657	3.77787	SPG20	0.000750637067839937	0.0009982044729	4.50275																					TPM4	0.000296282473250783	0.0004637464799	2.29603
SPANXN1	0.000959013127773336	0.00173637474388	2.54127	SPINLW1	1.38361742274941e-06	0.0000135983650	4.01012																					TRAF1	4.04994077068109e-06	0.0000235632918	3.06479
SPARC	2.99594861128361e-06	0.00005901110901	3.12774	SQSTM1	8.69462521719179e-05	0.0002223137911	5.34757																					TRAF2	0.000237561965907404	0.0003894111503	4.90573
SPATA25	0.000199694853333485	0.00064629528007	2.24601	SSBP4	1.12215313612187e-05	0.0000547158390	2.90699																					TRIB2	3.56833472223815e-05	0.0000968654517	4.43794
SPDEF	9.25448535347777e-06	0.00010243360691	3.95142	SSNA1	0.028399123576908	0.0289046095953	2.18063																					TSC22D1	4.73768768765441e-05	0.0001186956745	5.6491
SPG20	0.00396697768790033	0.00506588506313	3.0437	SSX2	9.94631588100851e-05	0.0002369785110	3.81031																					TSGA10	0.00223254143862296	0.0025978664013	2.21591
SPINLW1	0.0118067050636402	0.01294158227886	2.44933	STAT1	2.49239457878536e-10	0.0000001048367	4.01641																					TSPY1	2.4367859099014e-05	0.0000758696586	3.43
SQSTM1	0.00550851054680578	0.00652191594795	3.12774	STAU1	0.000172764054467592	0.0003333392339	19.9537																					TSPY3	1.015649955747e-05	0.0000439860432	4.02616
SSBP4	3.34068399689739e-08	0.00000310206371	3.08472	STIP1	0.000124048304928208	0.0002732978331	5.09912																					TSSK1B	0.00232968783630916	0.0026945787022	2.43866
SSX2	1.53736770693865e-05	0.00014179831999	3.08545	STK10	0.000330250921965656	0.0005353810049	6.33208																					TSSK2	0.000127494172319027	0.0002393925217	2.19122
STAM	0.00275810186607428	0.00388886380249	4.42615	STK11	0.000515387202118532	0.0007407675496	4.08568																					TSSK6	0.0364524006093166	0.0373604675284	3.23764
STARD7	0.000396252580506061	0.00094692712253	2.82365	STK16	4.80201002768808e-05	0.0001517821260	3.75899																					TUBB	8.02428131939927e-05	0.0001724621657	2.84138
STAT1	3.86284253223766e-06	0.00006277119115	3.33065	STK3	0.000162215504745094	0.0003249476194	4.31336																					TWF1	0.00227759836814721	0.0026396311067	2.87764
STAT4	0.00111595860530869	0.00193432824920	4.62584	STK32A	0.000230169628989029	0.0004101322851	4.5745																					TYRO3	3.383315254913e-05	0.0000950629067	2.55161
STAU1	2.23113369802572e-05	0.00017838597881	13.2142	STK32C	0.000535443936859721	0.0007602578697	5.55218																					TYRO3_int	0.000120183930927474	0.0002299865256	2.37414
STIP1	0.000790959814181127	0.00153469814692	3.219	STK38	1.93524565466898e-05	0.0000790434751	4.29328																					UBA3	0.000438618178710652	0.0006363830502	7.2876
STK10	0.000301427481412283	0.00081186884155	4.25491	STK38L	0.00486857701855243	0.0050869351240	4.42376																					UCKL1	8.87331645088565e-06	0.0000415530917	5.80785
STK11	0.00038840426406155	0.00094095066053	2.96282	STK4	0.000224302489066005	0.0004031036161	6.08814																					USF2	6.76784266652734e-05	0.0001521762567	5.85864
STK16	0.00536744894066201	0.00641331215336	2.68953	STMN1	0.00111699674954653	0.0013722479599	5.71151																					USH1C	3.44637322604245e-05	0.0000958990811	3.3
STK17B	0.0086007207616071	0.00972255390443	4.47547	STRADA	1.75463539306063e-05	0.0000765159032	4.79729																					UXT	0.00051738809004744	0.0007286443518	2.43421
STK3	0.000438107711969655	0.00103177540862	3.6858	STYX	0.000354102601721721	0.0005582218959	4.12634																					VDR	1.39110114425505e-08	0.0000005949757	7.55207
STK32A	0.000748728473450241	0.00148387365616	2.95455	STYXL1	1.17664635236756e-08	0.0000008745340	3.69331																					VEGFB	0.00071559277305458	0.0009618053958	2.38071
STK32C	0.000363616789470495	0.00089526861044	3.30933	SUB1	1.58166757686737e-06	0.0000146304251	4.32823																					VIM	9.94871449286415e-05	0.0002032077854	4.78991
STK38	0.00424511840355303	0.00527595977497	2.60197	SUPT4H1	0.0030347633878291	0.0032463710390	5.28309																					VPS24	5.86990267731235e-06	0.0000313168876	4.92231
STMN1	0.00148818605489828	0.00234989117444	3.33951	TACC1	0.000710194546036475	0.0009586102349	4.91064																					VPS4A	0.000274368875838316	0.0004402130153	3.83976
STRADA	0.00381825317267275	0.00490487067636	2.6583	TACSTD2	0.000538331648501635	0.0007626365020	3.91298																					WDR45L	0.00380428747758898	0.0042058917219	2.1022
STUB1	0.00321985744168641	0.00425647321464	4.26176	TAF5L	0.000518078220677521	0.0007423034187	4.17778																					XAGE1D	1.05304957019941e-06	0.0000101092759	3.29719
STYX	0.000803958765070835	0.00154151385633	2.91897	TAF6L	0.000188422072836004	0.0003559083598	5.18587																					XAGE2	0.00226748071714891	0.0026332034135	2.94293
STYXL1	0.00206617920213925	0.00303163991285	2.33938	TAF7L	3.86620729139586e-05	0.0001344012912	4.35369																					YTHDF2	0.00121890005273771	0.0015163853788	2.00712
SUB1	0.00437081062649118	0.00539094289795	3.2012	TAGLN	0.000970127487166499	0.0012179844100	6.23472																					YWHAE	1.46935080402103e-05	0.0000539073926	3.22771
SUPT4H1	0.000765251295462901	0.00149373375991	3.57361	TBC1D2	1.3903560502962e-08	0.0000008745340	3.40339																					YWHAG	0.000176266767162347	0.0003114406684	3.84966
SYCE1	0.000233670313667122	0.00072672585590	3.50552	TBCB	2.61093141677862e-05	0.0001001387720	3.78848																					ZBTB25	7.73899416873674e-06	0.0000377435670	3.05926
TACC1	2.22296930683782e-07	0.00001180443441	4.74816	TBL1X	0.000697593391639629	0.0009477024694	4.03841																					ZC4H2	3.86345381133709e-05	0.0001020802475	3.97942
TACSTD2	0.000920780545244543	0.00169126871832	2.73655	TBPL1	4.5983124957766e-06	0.0000300565428	4.58206																					ZFP36L1	0.000134454053832472	0.0002498243065	2.19472
TADA3L	0.00332011707056488	0.00436857509285	4.96256	TCEA2	4.70773684061412e-06	0.0000302159844	7.28315																					ZHX2	4.14655708954663e-05	0.0001071038961	5.24477
TAF5L	0.000593058062018429	0.00126389423053	2.85143	TCF4	0.000313104461118816	0.0005169099896	5.95563																					ZKSCAN1	3.13562771338026e-07	0.0000053121222	6.85035
TAF7L	0.0011470533580532	0.00195541355879	3.01531	TCL1A	0.00169953470751896	0.0019478764575	4.83581																					ZKSCAN3	0.0350349888579255	0.0359717532659	4.05771
TAGLN	0.00195537133023611	0.00290362873138	3.39246	TDRKH	2.56056146491358e-05	0.0000988093964	3.51093																					ZMAT2	0.00709590409218064	0.0075830069705	2.52465
TBC1D2	0.00108784624079571	0.00190080660354	2.72574	TEK	5.62943494350421e-05	0.0001694217502	4.08296																					ZNF174	1.69040495025452e-05	0.0000593703202	2.93699
TBC1D5	0.00190959884248632	0.00287323899911	4.59666	TERT	0.0010636550276069	0.0013196035747	4.3816																					ZNF276	9.58776896485245e-06	0.0000438298010	2.62321
TBCB	0.00541455143270263	0.00645772189221	3.10482	TEX101	0.00202729001148082	0.0022609315908	3.51387																					ZNF346	0.000565085397959563	0.0007824259356	3.41609
TBL1X	0.000284633736489681	0.00079625615240	3.17462	TFDP3	0.000436145811766662	0.0006543157097	3.8023																					ZNF444	0.00222857209162027	0.0025978664013	2.81576
TBPL1	0.00274021243780753	0.00387550195184	3.26795	TFG	1.75536850984045e-05	0.0000765159032	4.02502																					ZNF593	0.00079400041494774	0.0010537885691	2.08278
TCEA2	0.000363240696804204	0.00089526861044	5.8298	TFPT	3.79534166008256e-05	0.0001341162868	4.71596																					ZNHIT3	1.16698470776809e-05	0.0000470058176	5.32949
TDRKH	0.00371961497407502	0.00480665950924	2.3299	THRA	0.000446840279550502	0.0006628833392	4.44713																					ZSCAN16	0.000432984117901753	0.0006297950806	3.31684
TEK	0.00135083133391299	0.00220060242367	2.85708	TIE1_ext	0.000139534877939154	0.0002906206564	4.22435																					ZSCAN18	4.73978311383866e-05	0.0001186956745	3.77158
TERT	0.00710285870026116	0.00818591871484	3.41284	TIRAP	6.24368152616179e-05	0.0001803857392	4.65345																					AAK1	0.00138548756887441	0.0016836304634	2.14184
TEX101	0.00016122584845882	0.00057898785358	2.61039	TK1	4.32712297347143e-05	0.0001425005419	3.70288
TFCP2	0.00017142022356503	0.00059584569688	5.47558	TKT	1.06275032710359e-05	0.0000530642455	3.25225
TFDP3	0.000969239316522156	0.00174034683906	2.15734	TLK2	0.000195609831757448	0.0003640194798	3.5835
TFG	0.000209691798408493	0.00067142694072	3.12039	TMEFF2	3.57786343535625e-05	0.0001285986343	5.10601
THRA	2.73447804345007e-09	0.00000059247024	3.8136	TNFAIP8	3.3334416535309e-10	0.0000001048367	5.46826
THRB	0.000798530394430606	0.00154019215543	3.39239	TNIP1	0.000473681439240116	0.0006917974185	4.86967
TIE1_ext	0.000176609616115303	0.00060574293491	2.70415	TOLLIP	5.00463002728766e-05	0.0001566125516	3.83848
TIRAP	0.000678662721121298	0.00139598344534	3.10033	TP63	0.000191830687018687	0.0003601835885	4.63732
TK1	0.000543396610434091	0.00121377249753	2.90849	TPI1	4.23633000511539e-05	0.0001409868557	3.28748
TKT	0.000184876184502134	0.00061943051508	2.22295	TPM3	0.00129973942722036	0.0015631665387	2.14393
TLK1	0.00103022788154568	0.00181694047488	3.83847	TPM4	4.99549000344873e-05	0.0001566125516	3.12588
TLK2	2.34411430620982e-05	0.00017838597881	2.5901	TRAF1	1.21202056107161e-05	0.0000568926069	3.42957
TNFAIP8	0.00322182280246506	0.00425647321464	3.12501	TRAF2	0.000173570758995753	0.0003338715823	3.31078
TOLLIP	3.69119855692976e-05	0.00021828981203	2.93895	TRIB2	1.91291795507351e-08	0.0000010353756	3.78813
TP63	0.000100604652508838	0.00041387989956	3.61735	TSC22D1	0.000103173131607528	0.0002430558044	2.63625
TPI1	0.000648081606260079	0.00135888078732	2.53972	TSGA10	0.000548152090725294	0.0007748037417	4.21812
TPM4	0.00544453293244871	0.00646973748828	2.50921	TSPY1	3.10479577207845e-06	0.0000240071235	3.22852
TRAF1	9.26956077397417e-06	0.00010243360691	2.62308	TSSK1B	0.00160580791443909	0.0018601347664	7.37102
TRAF2	0.00940603944017036	0.01057772601403	2.89222	TSSK2	0.000217072042840664	0.0003946194074	5.68049
TRIB2	0.0248631742769606	0.02581639501601	3.77018	TSSK6	0.024486037063965	0.0250842301518	8.03332
TSC22D1	0.000541434716224832	0.00121356057085	2.23513	TUBB	1.6825527744191e-05	0.0000745299785	4.47245
TSGA10	0.0129064681598694	0.01402876973899	3.11027	TWF1	0.00311300875472034	0.0033187839097	6.17994
TSPY1	0.00123653704064415	0.00206089506774	2.12326	TYRO3	8.03315179070229e-05	0.0002105355198	4.92151
TSPY2	5.66871886316237e-05	0.00028786462977	3.77671	TYRO3_int	0.000345299036602116	0.0005476256933	8.0307
TSSK1B	0.00197699720743024	0.00292681345226	5.33221	UBA3	0.000875513152988812	0.0011307962489	3.53472
TSSK2	0.00458639997248671	0.00562483015494	3.47593	UCKL1	8.0758117346378e-05	0.0002107753353	4.33343
TUBB	1.72040932706855e-05	0.00015531473092	3.1183	USF2	6.79581810587085e-05	0.0001893256163	3.77687
TWF1	5.60288940949852e-05	0.00028676205639	5.22668	USH1C	0.000382963209016185	0.0005904016139	3.59293
TWIST2	0.000139975888209747	0.00051991044192	3.84756	USP10	9.53268497455059e-07	0.0000105194015	3.96576
TYRO3	0.0039127283640595	0.00501631841546	3.08544	UXT	0.000327254167130032	0.0005318937238	4.89305
TYRO3_int	0.000129538372863658	0.00049529377860	7.13068	VDR	1.44789235557446e-07	0.0000030863976	2.76292
UBA3	0.00161226919875251	0.00251917062305	2.4923	VEGFB	2.51882371029328e-05	0.0000977987725	3.08807
UCKL1	0.000458703861905602	0.00107071632261	4.36439	VIM	0.000113245271761993	0.0002571526207	2.62997
UHMK1	0.00284170965118415	0.00396375809715	2.93769	VPS24	2.50229502615474e-05	0.0000977604703	4.69034
USH1C	0.00292041796694246	0.00403887591173	2.63595	VPS4A	0.00158057133901905	0.0018410729116	4.63387
USP10	7.61347192373495e-05	0.00034850399651	3.1084	WDR45L	0.000932859473775997	0.0011830012278	4.6664
UXT	0.000458949025278174	0.00107071632261	2.84102	XAGE1D	3.6814172120355e-05	0.0001308255043	3.92348
VDR	2.73655163966424e-08	0.00000296459761	2.86262	XAGE2	0.000985935584346201	0.0012353655031	13.9854
VEGFB	0.000512557727057062	0.00117285154364	2.40254	YTHDF2	0.000619650980542584	0.0008548156945	5.42635
VGLL1	1.1669252886344e-06	0.00003160422657	4.2618	YWHAE	0.000193281253423837	0.0003616335038	4.79928
VPS24	0.00147979179756559	0.00234601138638	2.79809	YWHAG	4.30169982629579e-06	0.0000284817810	4.02709
VPS4A	7.95124518814295e-06	0.00009814980080	4.0214	ZBTB25	6.21062621217604e-05	0.0001803857392	4.02069
VPS72	0.00162128735429302	0.00252718652348	3.7398	ZC4H2	4.82117817178602e-06	0.0000306315260	4.37462
XAGE1D	0.000253895547452369	0.00076145950885	2.65074	ZFP36L1	0.000250163345293906	0.0004329567709	4.63613
XAGE2	0.0014386975200241	0.00230027917692	8.94815	ZHX2	9.47634265692503e-05	0.0002342019178	4.06447
YTHDF2	0.00057702713712623	0.00124730714520	4.2733	ZKSCAN1	1.21154358641398e-07	0.0000029310035	4.34474
YWHAE	0.00139362438009271	0.00224221744322	3.40326	ZKSCAN3	0.025543768423916	0.0261252525832	7.18822
YWHAG	2.79896817962571e-05	0.00019188018910	2.81033	ZMAT2	7.7133280412441e-06	0.0000421885508	5.82733
ZBTB16	0.000986032839579072	0.00175778621355	3.23203	ZNF174	6.25184278875836e-05	0.0001803857392	4.16225
ZC4H2	0.000217401509834574	0.00068597563783	3.68412	ZNF207	9.15184453842286e-06	0.0000483740354	6.76524
ZFP36L1	0.000958594238959496	0.00173637474388	3.72672	ZNF276	5.21393918311524e-05	0.0001599789144	5.31445
ZHX2	4.65077847769685e-05	0.00025679919530	2.63397	ZNF346	0.000342487025487181	0.0005467622818	5.49088
ZKSCAN1	0.00580738440598019	0.00681371816586	2.85392	ZNF444	0.00191488641717582	0.0021702046061	4.29267
ZMAT2	0.00021221460433421	0.00067617398440	5.32248	ZNF593	4.3040286638127e-05	0.0001424860016	5.91244
ZNF165	0.005435627172859	0.00646973748828	4.6971	ZNHIT3	1.81253888451148e-05	0.0000765159032	3.24709
ZNF174	0.000685973695619905	0.00140228978151	3.5131	ZSCAN16	0.000961399448802178	0.0012155234158	7.13951
ZNF207	0.000714798053375372	0.00144741038845	4.0091	ZSCAN18	5.13546864717892e-05	0.0001591236344	5.11463
ZNF276	0.00452773451184097	0.00556337888979	3.11767	AAK1	0.000419007951935447	0.0006335480812	7.16093
ZNF277	0.000601664168451484	0.00127804480227	3.5117
ZNF346	7.36668108810478e-05	0.00033959877357	3.38904
ZNF398	0.00121949272066509	0.00204296460936	3.91889
ZNF444	0.000116368426216639	0.00045686488023	2.67189
ZNF593	1.74326807590732e-07	0.00001030112954	3.76024
ZNHIT3	0.000734208651748701	0.00146944005177	2.45785
ZNRD1	0.00370889174507867	0.00480234986913	3.99751
ZSCAN16	0.000300265351041369	0.00081186884155	5.13378
ZSCAN18	0.00665071540401498	0.00771958037966	3.66475
AAK1	0.00309589330339141	0.00417495984897	6.73415
